# Supplementary material for: Exploitation of ammonia-inducible promoters for enzyme overexpression in Bacillus licheniformis
Source: J Ind Microbiol Biotechnol. 2021 Jun 14;48(5-6):kuab037. doi: 10.1093/jimb/kuab037 (PMC9113418; doi:10.1093/jimb/kuab037)
Supplement: kuab037_Supplemental_File [file kuab037_Supplemental_File.zip]

Archive with 1 entries (1 files):
- kuab037_Supp-File.xlsx
