# Supplementary material for: Exploitation of ammonia-inducible promoters for enzyme overexpression in Bacillus licheniformis
Source: J Ind Microbiol Biotechnol. 2021 Jun 14;48(5-6):kuab037. doi: 10.1093/jimb/kuab037 (PMC9113418; doi:10.1093/jimb/kuab037)
Supplement: kuab037_Supplemental_File [file kuab037_Supplemental_File.zip › kuab037_Supp-File.xlsx]

## Sheet: Table S1
fold change＞2, FDR＜0.05
id	CK_fpkm	T1_fpkm	log2(FC)	Pvalue	FDR	significant	Symbol
TRNA_RS25040	0.001	23.93	14.5465	1.5e-17	4.56e-17	yes	--
TRNA_RS27690	0.001	17.28	14.0768	5.97e-14	1.66e-13	yes	--
TRNA_RS26305	0.001	8.34	13.0258	0.00195752	0.00340249	yes	yhcG
TRNA_RS27160	0.001	6.63	12.6948	1.93e-06	4.07e-06	yes	--
TRNA_RS29590	0.001	6.46	12.6573	2.39e-10	5.94e-10	yes	ykuO
TRNA_RS23550	0.001	5.74	12.4868	0.0312734	0.0480853	yes	--
TRNA_RS27320	0.001	5.52	12.4305	3.07e-05	6.03e-05	yes	--
TRNA_RS22730	0.001	5.37	12.3907	0.00782344	0.0128582	yes	yubF
TRNA_RS36465	0.001	4.63	12.1768	6.05e-08	1.37e-07	yes	araP
TRNA_RS23145	0.001	4.04	11.9801	0.0156414	0.0249304	yes	gmuB
TRNA_RS33090	0.001	3.93	11.9403	0.0312734	0.0480853	yes	ypzA
TRNA_RS27185	0.001	3.58	11.8057	1.54e-05	3.09e-05	yes	yurM
TRNA_RS31835	0.001	3.11	11.6027	0.00391328	0.00660565	yes	guaA
TRNA_RS42470	0.001	3.05	11.5746	0.0156414	0.0249304	yes	--
TRNA_RS33905	0.001	1.87	10.8688	0.0156414	0.0249304	yes	spoIIM
TRNA_RS35320	0.001	1.7	10.7313	0.00097925	0.00175127	yes	pksB
TRNA_RS34055	0.001	1.66	10.697	0.000489894	0.000895151	yes	yobH
TRNA_RS35135	0.001	1.65	10.6883	0.00782344	0.0128582	yes	comER
TRNA_RS25725	0.001	1.62	10.6618	0.00391328	0.00660565	yes	acoA
TRNA_RS36270	0.001	1.58	10.6257	0.00195752	0.00340249	yes	gerM
TRNA_RS40895	0.001	1.24	10.2761	0.0312734	0.0480853	yes	ntdB
TRNA_RS42255	0.001	1.01	9.98014	0.00782344	0.0128582	yes	abn2
TRNA_RS37290	0.001	0.92	9.84549	0.0312734	0.0480853	yes	mgtA
TRNA_RS42275	0.001	0.88	9.78136	0.00782344	0.0128582	yes	yxiD
TRNA_RS22865	0.52	186.45	8.48606	1.94e-301	3.43e-300	yes	glsA1
TRNA_RS22860	0.84	184.61	7.77988	0	0	yes	glnT
TRNA_RS23970	3.16	663.26	7.71351	0	0	yes	BLi00498
TRNA_RS41635	0.92	144.79	7.29811	5.74e-260	8.7e-259	yes	mmgD
TRNA_RS25705	1.7	187.48	6.78506	0	0	yes	BLi00845
TRNA_RS23980	7.77	853.15	6.77874	0	0	yes	BLi00500
TRNA_RS39010	4.91	524.36	6.73869	2.13e-176	2.41e-175	yes	copZ
TRNA_RS23985	4.44	461.83	6.70066	0	0	yes	kipI
TRNA_RS23975	6.66	641.61	6.59003	0	0	yes	ycsG
TRNA_RS25700	2.03	195.44	6.5891	1.94e-158	2.06e-157	yes	--
TRNA_RS41915	6.14	555.06	6.49826	7.06e-220	9.45e-219	yes	--
TRNA_RS40760	4.86	411.61	6.40418	0	0	yes	ywmD
TRNA_RS23175	0.19	14.78	6.2815	1.82e-42	8.44e-42	yes	chiA1
TRNA_RS41640	3.58	254.81	6.15332	0	0	yes	prpD
TRNA_RS26310	1.3	87.34	6.07006	1.6e-126	1.48e-125	yes	yhcH
TRNA_RS25710	1.68	107.92	6.00536	2.67e-251	3.93e-250	yes	ndhF
TRNA_RS41645	6.55	397.8	5.9244	0	0	yes	prpB
TRNA_RS40015	0.16	9.09	5.82814	1.7e-15	4.9e-15	yes	ycsA
TRNA_RS31535	37.49	2115.45	5.81831	0	0	yes	--
TRNA_RS23940	0.84	44.53	5.72824	1.11e-139	1.09e-138	yes	ulaC
TRNA_RS25035	2.69	136.29	5.66293	6.82e-94	5.12e-93	yes	yybP
TRNA_RS27220	0.62	30.6	5.62512	1e-26	3.62e-26	yes	yhjO
TRNA_RS41790	27.34	1327.18	5.60121	0	0	yes	lcnDR2
TRNA_RS26315	5.11	236.39	5.5317	0	0	yes	ydbK
TRNA_RS32140	1.22	55.55	5.50883	8.96e-95	6.8e-94	yes	proB2
TRNA_RS41810	0.17	7.68	5.4975	1.4e-12	3.76e-12	yes	pel
TRNA_RS23990	24.06	1041.06	5.43527	0	0	yes	kipA
TRNA_RS43260	0.72	28.81	5.32243	7.72e-11	1.94e-10	yes	ycgS
TRNA_RS42135	0.58	22.99	5.30881	7.72e-11	1.94e-10	yes	--
TRNA_RS28445	8.25	315.95	5.25916	0	0	yes	dppD
TRNA_RS28450	5.49	201.87	5.20048	0	0	yes	dppE
TRNA_RS35390	27.74	983.76	5.14827	0	0	yes	des
TRNA_RS27390	0.26	8.97	5.10852	2.42e-18	7.49e-18	yes	rhbA
TRNA_RS27685	0.46	15.69	5.09207	2.34e-26	8.39e-26	yes	yflP
TRNA_RS34325	0.28	9.3	5.05373	4.18e-09	9.94e-09	yes	lytC
TRNA_RS22575	9.79	309.51	4.98253	0	0	yes	bmrA
TRNA_RS42535	137.77	4263.28	4.95163	0	0	yes	ald
TRNA_RS25785	0.77	23.26	4.91685	1.78e-15	5.12e-15	yes	--
TRNA_RS29710	30.99	922.87	4.89625	0	0	yes	fruA
TRNA_RS29055	0.71	20.89	4.87885	5.88e-08	1.33e-07	yes	--
TRNA_RS32135	9.45	276.5	4.87082	0	0	yes	proA2
TRNA_RS29705	11.49	334.39	4.86308	0	0	yes	fruK
TRNA_RS28440	18.61	536.31	4.84892	0	0	yes	dppC
TRNA_RS24235	0.51	14.59	4.83834	8.67e-22	2.87e-21	yes	ydcC
TRNA_RS39005	233.72	6623.44	4.82473	0	0	yes	copA
TRNA_RS34755	1.87	52.06	4.79907	1.56e-67	9.58e-67	yes	pstS
TRNA_RS22570	5.09	140.48	4.78656	5.97e-81	4.14e-80	yes	--
TRNA_RS23950	5	137.99	4.78649	7.15e-258	1.07e-256	yes	ulaA
TRNA_RS22720	17.62	475.81	4.7551	0	0	yes	--
TRNA_RS29700	35.68	918.16	4.68556	0	0	yes	fruR
TRNA_RS22505	1.31	33.48	4.67566	4.17e-43	1.95e-42	yes	rocF
TRNA_RS34750	1.48	35.39	4.57967	1.13e-45	5.52e-45	yes	yqgH
TRNA_RS29015	3.59	82.19	4.51691	2.03e-132	1.91e-131	yes	mtnK
TRNA_RS29680	9.59	215.42	4.48948	2.06e-194	2.48e-193	yes	yknW
TRNA_RS36470	0.13	2.74	4.39759	2.12e-05	4.21e-05	yes	araN
TRNA_RS31905	2.01	42.35	4.39709	6.06e-83	4.24e-82	yes	iolA1
TRNA_RS41245	65.88	1373.14	4.38149	0	0	yes	ywdA
TRNA_RS42775	3.64	72.86	4.32312	1.25e-50	6.41e-50	yes	ydgE
TRNA_RS23160	1.29	25.57	4.30901	1.46e-45	7.07e-45	yes	licH
TRNA_RS29685	10.73	210.78	4.29602	9.05e-301	1.59e-299	yes	--
TRNA_RS25805	0.81	15.52	4.26006	3.13e-18	9.65e-18	yes	rhaS
TRNA_RS23130	246.39	4651.72	4.23875	0	0	yes	flp
TRNA_RS41785	15.37	290.07	4.23821	0	0	yes	cyaB
TRNA_RS41255	201.8	3786.06	4.2297	0	0	yes	sacP
TRNA_RS41270	26.81	496.99	4.21237	0	0	yes	vpr
TRNA_RS29010	5.01	91.82	4.19593	6.08e-125	5.55e-124	yes	mtnA
TRNA_RS23845	8.11	148.28	4.19248	1.25e-242	1.78e-241	yes	gabT
TRNA_RS29585	0.36	6.56	4.18763	7.68e-05	0.000148555	yes	ykuN
TRNA_RS41795	1642.69	29720	4.1773	0	0	yes	lchA2
TRNA_RS42780	8.39	147.93	4.1401	1e-89	7.34e-89	yes	--
TRNA_RS28435	77.28	1324.97	4.09972	0	0	yes	dppB
TRNA_RS41250	304.15	5168.93	4.08701	0	0	yes	sacA
TRNA_RS32145	1.74	29.08	4.06287	1.27e-33	5.09e-33	yes	proH
TRNA_RS24860	81.49	1352.91	4.0533	0	0	yes	yeaA
TRNA_RS27955	27.63	450.78	4.02812	0	0	yes	pbpE
TRNA_RS26720	1.53	24.9	4.02454	7.09e-08	1.6e-07	yes	--
TRNA_RS28455	3.72	60.06	4.01303	1.9e-70	1.2e-69	yes	ykfA
TRNA_RS41410	25.43	403	3.98618	0	0	yes	xylB
TRNA_RS42340	29.98	466.15	3.95872	0	0	yes	avtA
TRNA_RS27225	16.32	248.5	3.92853	0	0	yes	--
TRNA_RS23955	5.71	86.8	3.92613	2.06e-90	1.52e-89	yes	cbbT
TRNA_RS42350	20.6	313.08	3.92582	1.9e-211	2.46e-210	yes	--
TRNA_RS27380	8.01	120.28	3.90845	6.26e-149	6.41e-148	yes	iolX
TRNA_RS29960	40.54	606.49	3.90307	0	0	yes	ctaC
TRNA_RS27180	0.56	8.34	3.89655	2.57e-10	6.37e-10	yes	amyD
TRNA_RS41775	1.82	26.86	3.88345	4.71e-07	1.02e-06	yes	yjzH
TRNA_RS42345	24.54	362.14	3.88334	0	0	yes	--
TRNA_RS41780	30.7	451.98	3.87995	0	0	yes	epiP
TRNA_RS28945	45.63	671.08	3.87843	0	0	yes	ykoY
TRNA_RS23210	21.63	315.85	3.86813	7.66e-162	8.26e-161	yes	cwlJ
TRNA_RS41340	0.6	8.75	3.86625	2.29e-22	7.66e-22	yes	--
TRNA_RS39585	15.33	220.38	3.84556	0	0	yes	lutP
TRNA_RS25335	0.75	10.75	3.8413	1.09e-15	3.17e-15	yes	bioF
TRNA_RS24880	0.6	8.6	3.8413	0.000980413	0.00175127	yes	--
TRNA_RS42080	0.53	7.55	3.83241	9.71e-13	2.62e-12	yes	malE
TRNA_RS28260	1.86	26.41	3.82771	3.35e-33	1.34e-32	yes	lgoD
TRNA_RS29555	18.63	264.13	3.82555	3.76e-194	4.51e-193	yes	--
TRNA_RS38105	23.22	328.05	3.82048	4.18e-88	3.02e-87	yes	yueG
TRNA_RS25340	0.49	6.92	3.81992	8.82e-07	1.89e-06	yes	bioD
TRNA_RS23200	126.94	1788.7	3.81669	0	0	yes	ycdC
TRNA_RS28930	0.2	2.81	3.8125	0.000980413	0.00175127	yes	ku
TRNA_RS41675	515.76	7240.01	3.81122	0	0	yes	yweA
TRNA_RS25950	0.11	1.53	3.79796	0.000980413	0.00175127	yes	dppA
TRNA_RS35010	128.28	1783.7	3.7975	0	0	yes	yqfB
TRNA_RS38715	0.5	6.91	3.78869	1.65e-06	3.49e-06	yes	liaH
TRNA_RS35020	378.61	5216.75	3.78437	0	0	yes	PH1510
TRNA_RS41670	745.18	10193.5	3.77392	0	0	yes	yweA
TRNA_RS28265	2.43	33.17	3.77085	7.61e-52	3.96e-51	yes	exuT
TRNA_RS41805	35.78	488.39	3.77081	0	0	yes	lcnDR2
TRNA_RS25745	1.03	14.02	3.76677	1.35e-31	5.3e-31	yes	acoR
TRNA_RS35015	798.44	10820.2	3.7604	0	0	yes	BLi02729
TRNA_RS36460	0.2	2.7	3.75489	0.00183717	0.0032052	yes	araQ
TRNA_RS31120	6.54	88.09	3.75162	7.17e-67	4.37e-66	yes	ycgS
TRNA_RS32690	0.2	2.69	3.74953	0.00183717	0.0032052	yes	sodF
TRNA_RS28460	7.2	96.78	3.74864	1.71e-124	1.55e-123	yes	ykfB
TRNA_RS31825	0.11	1.47	3.74024	0.00183717	0.0032052	yes	eglS
TRNA_RS29690	32.23	427.17	3.72833	0	0	yes	yknY
TRNA_RS33505	2.53	33.47	3.72566	5.81e-09	1.38e-08	yes	yphE
TRNA_RS42540	0.27	3.57	3.72489	3.07e-06	6.41e-06	yes	ganB
TRNA_RS29040	21.63	285.29	3.72132	3.72e-177	4.22e-176	yes	mtnD
TRNA_RS24845	14.43	188.87	3.71025	1.24e-87	8.86e-87	yes	--
TRNA_RS38410	6.76	87.86	3.70011	1.87e-56	1.03e-55	yes	ymcC
TRNA_RS33535	0.28	3.48	3.63559	0.0034275	0.00580658	yes	yphA
TRNA_RS27695	4.22	52.43	3.63508	2.42e-91	1.8e-90	yes	--
TRNA_RS28465	8.13	100.94	3.6341	2.77e-103	2.23e-102	yes	ykfC
TRNA_RS31915	1.1	13.57	3.62485	7.17e-28	2.65e-27	yes	fadE
TRNA_RS34005	1.68	20.5	3.60909	1.12e-15	3.24e-15	yes	estA
TRNA_RS24225	104.22	1270.45	3.60764	0	0	yes	ydbT
TRNA_RS38525	16.13	196.34	3.60554	2.81e-182	3.24e-181	yes	metQ
TRNA_RS23960	9.21	111.92	3.60312	1.28e-120	1.14e-119	yes	TKT
TRNA_RS29930	0.55	6.59	3.58277	6.85e-08	1.54e-07	yes	glsA2
TRNA_RS39940	8.48	100.47	3.56656	0	0	yes	yvnB
TRNA_RS29695	69.21	817.69	3.5625	0	0	yes	yknZ
TRNA_RS28250	2.82	33	3.5487	9.09e-42	4.19e-41	yes	uxuA1
TRNA_RS33075	18.42	215.15	3.546	3.19e-164	3.47e-163	yes	--
TRNA_RS41415	16.84	196.12	3.54177	2.77e-282	4.61e-281	yes	xylA
TRNA_RS39035	0.7	8.15	3.54137	3.28e-12	8.66e-12	yes	R00627
TRNA_RS23240	172.8	2005.56	3.53683	0	0	yes	--
TRNA_RS29975	55.18	638.18	3.53175	3.04e-228	4.19e-227	yes	ctaF
TRNA_RS24840	27.88	322.03	3.52989	1.02e-198	1.27e-197	yes	--
TRNA_RS25730	0.5	5.75	3.52356	1.26e-07	2.8e-07	yes	acoB
TRNA_RS39550	22.47	257.79	3.52012	9.33e-136	9.02e-135	yes	--
TRNA_RS22455	0.51	5.85	3.51987	8.57e-10	2.09e-09	yes	ybbE
TRNA_RS34740	1.5	16.98	3.5008	1.73e-16	5.14e-16	yes	pstB2
TRNA_RS39475	0.95	10.7	3.49354	2.32e-07	5.11e-07	yes	opcR
TRNA_RS43120	1.3	14.59	3.4884	0.00636217	0.0105445	yes	yflJ
TRNA_RS29970	122.79	1376.38	3.48661	0	0	yes	ctaE
TRNA_RS27305	7.01	78	3.47599	1.46e-26	5.23e-26	yes	yitR
TRNA_RS39495	5.07	55.4	3.44983	3.62e-59	2.04e-58	yes	yfiY
TRNA_RS31045	4.69	51.02	3.4434	7.75e-32	3.04e-31	yes	cotE
TRNA_RS22270	1.91	20.42	3.41834	6.66e-05	0.000129291	yes	rpmD
TRNA_RS39470	24.87	260.75	3.39019	6.2e-303	1.1e-301	yes	opuCA
TRNA_RS21715	16.26	167.15	3.36174	1.92e-207	2.47e-206	yes	SERP0976
TRNA_RS42000	13.18	134.78	3.35418	4.66e-98	3.61e-97	yes	arcR
TRNA_RS27355	0.44	4.49	3.35114	0.0117402	0.0189545	yes	glnB
TRNA_RS34100	1.32	13.41	3.3447	0.000122056	0.000232439	yes	--
TRNA_RS35480	15.33	152.55	3.31485	7.63e-63	4.49e-62	yes	yndA
TRNA_RS38195	12.95	128.73	3.31332	4.34e-82	3.02e-81	yes	bioY
TRNA_RS27230	4.27	42.1	3.30151	4.41e-62	2.57e-61	yes	phoR
TRNA_RS24830	50.83	497.97	3.29231	0	0	yes	tyrS2
TRNA_RS25790	6.58	64.05	3.28304	2.92e-59	1.65e-58	yes	catE
TRNA_RS40645	49.44	473.48	3.25955	0	0	yes	clsA
TRNA_RS29965	166.39	1592.31	3.25848	0	0	yes	ctaD
TRNA_RS22510	99.3	940.81	3.24404	0	0	yes	sigW
TRNA_RS39945	85.42	807.24	3.24035	3.24e-284	5.44e-283	yes	yvlD
TRNA_RS31900	5.25	48.78	3.2159	2.23e-41	1.02e-40	yes	fadB
TRNA_RS28430	30.61	283.92	3.21341	1.09e-230	1.52e-229	yes	dppA
TRNA_RS22515	88.53	818.65	3.20901	0	0	yes	rsiW
TRNA_RS42650	0.33	3.05	3.20827	0.0215151	0.0338315	yes	--
TRNA_RS38110	92.56	854.02	3.20581	0	0	yes	yueF
TRNA_RS24220	210.45	1938.1	3.20309	0	0	yes	ydbS
TRNA_RS23850	26.78	246.37	3.2016	0	0	yes	yhdG
TRNA_RS22230	2.6	23.87	3.19862	1.9e-07	4.2e-07	yes	rpsQ
TRNA_RS24010	0.39	3.57	3.19438	0.0215151	0.0338315	yes	mtlF
TRNA_RS27745	0.47	4.3	3.1936	0.0215151	0.0338315	yes	BLi01253
TRNA_RS28255	4.65	42.48	3.19148	1.56e-38	6.75e-38	yes	uxuB
TRNA_RS35965	0.2	1.82	3.18587	0.0215151	0.0338315	yes	spoIVFB
TRNA_RS23150	0.52	4.73	3.18526	0.0215151	0.0338315	yes	licA
TRNA_RS35300	0.32	2.91	3.18488	0.000404902	0.00074166	yes	nreB
TRNA_RS42380	2.99	27.06	3.17794	1.12e-29	4.27e-29	yes	iolG
TRNA_RS29035	42.01	378.62	3.17195	0	0	yes	mtnB/mtnX
TRNA_RS31780	9.54	84.54	3.14757	9.67e-42	4.44e-41	yes	arfM
TRNA_RS42370	3.9	34.51	3.14547	2.95e-30	1.14e-29	yes	iolI
TRNA_RS31405	1.7	15.02	3.14328	1.54e-05	3.1e-05	yes	--
TRNA_RS27435	208.6	1829.33	3.1325	0	0	yes	metH
TRNA_RS42645	0.77	6.64	3.10825	6.17e-07	1.33e-06	yes	yvfR
TRNA_RS40890	0.33	2.84	3.10535	0.000732495	0.00131849	yes	ntdC
TRNA_RS40455	6.16	51.61	3.06665	4.69e-40	2.09e-39	yes	ywqE
TRNA_RS29980	117.01	980	3.06615	0	0	yes	ctaG
TRNA_RS30155	10.25	85.5	3.0603	3.08e-125	2.83e-124	yes	bpr
TRNA_RS22930	0.5	4.1	3.03562	1.98e-06	4.17e-06	yes	gudD
TRNA_RS42355	22.58	185.06	3.03488	2.13e-220	2.86e-219	yes	argH2
TRNA_RS28470	16.27	132.76	3.02853	3.53e-129	3.31e-128	yes	appF
TRNA_RS27600	158.2	1290.81	3.02846	0	0	yes	appF
TRNA_RS33500	7.91	64.21	3.02105	3.06e-46	1.5e-45	yes	yphF
TRNA_RS37675	2.62	21.17	3.01438	4.68e-20	1.5e-19	yes	--
TRNA_RS29030	23.46	189.55	3.0143	1.95e-218	2.58e-217	yes	mtnW
TRNA_RS42360	18.48	148.78	3.00914	8.08e-133	7.64e-132	yes	BU281
TRNA_RS23155	2.4	19.18	2.9985	6.24e-25	2.17e-24	yes	licC
TRNA_RS34735	2.2	17.51	2.9926	2.11e-14	5.92e-14	yes	pstB1
TRNA_RS38120	3.83	30.45	2.99103	2.33e-27	8.52e-27	yes	Nceh1
TRNA_RS25325	2.19	17.37	2.98759	2.11e-14	5.92e-14	yes	bioW
TRNA_RS34745	2.32	18.33	2.98201	7.32e-17	2.19e-16	yes	yqgI
TRNA_RS29000	3.26	25.73	2.98051	1.32e-55	7.11e-55	yes	kinE
TRNA_RS39950	141.03	1107.86	2.9737	1.92e-203	2.44e-202	yes	yvlC
TRNA_RS39685	0.4	3.14	2.97269	8.88e-05	0.000170984	yes	gudP
TRNA_RS37610	55.71	436.95	2.97146	0	0	yes	--
TRNA_RS31910	1.35	10.45	2.95247	8.08e-10	1.97e-09	yes	garR
TRNA_RS21710	18.35	141.35	2.94542	7.25e-83	5.06e-82	yes	xpaC
TRNA_RS42400	1.58	12.17	2.94533	2.67e-12	7.07e-12	yes	iolC
TRNA_RS27440	114.25	874.36	2.93603	0	0	yes	yitJ
TRNA_RS39050	2.76	21.12	2.93587	1.87e-23	6.36e-23	yes	yfhI
TRNA_RS26975	5.24	40.08	2.93524	1.81e-59	1.03e-58	yes	lcfB
TRNA_RS25285	2.41	18.18	2.91525	2.14e-25	7.51e-25	yes	sdcS
TRNA_RS23945	3.05	22.97	2.91287	4.55e-07	9.85e-07	yes	--
TRNA_RS26350	2.77	20.85	2.91209	8.92e-37	3.75e-36	yes	dpf-6
TRNA_RS33375	223.64	1677.08	2.9067	0	0	yes	qcrA
TRNA_RS35970	0.65	4.86	2.90244	0.000157883	0.000298091	yes	spoIVFA
TRNA_RS31895	6.96	51.93	2.89941	1.51e-52	7.91e-52	yes	hibch
TRNA_RS28295	3.46	25.78	2.89741	9.84e-17	2.93e-16	yes	yesL
TRNA_RS23805	11.42	84.76	2.89182	6.05e-75	3.98e-74	yes	yclQ
TRNA_RS35530	129.31	948.19	2.87434	0	0	yes	catB
TRNA_RS33370	507.76	3716.01	2.87154	0	0	yes	qcrB
TRNA_RS39955	351.91	2557.04	2.8612	0	0	yes	yvlB
TRNA_RS33365	571.55	4133.36	2.85436	0	0	yes	qcrC
TRNA_RS22980	19.78	141.09	2.8345	2.31e-115	1.99e-114	yes	ycbJ
TRNA_RS31030	34.92	248.45	2.83083	7.39e-249	1.08e-247	yes	kbl
TRNA_RS32655	57.76	407.97	2.82032	5.76e-125	5.27e-124	yes	yozO
TRNA_RS28390	0.23	1.62	2.81629	0.00419502	0.00705578	yes	lipO
TRNA_RS42680	142.94	998	2.80363	1.79756969631948e-312	3.29906908971592e-311	yes	--
TRNA_RS39960	77.23	539.11	2.80335	8.66e-154	8.98e-153	yes	yvlA
TRNA_RS23180	2.72	18.92	2.79823	5.54e-37	2.34e-36	yes	endo
TRNA_RS42395	2.6	18.02	2.79302	2.07e-32	8.17e-32	yes	iolD
TRNA_RS42595	0.33	2.27	2.78215	0.000491667	0.000897952	yes	gntK
TRNA_RS27775	9.13	62.72	2.78024	2.16e-102	1.73e-101	yes	MJ1275
TRNA_RS36400	28.63	196.65	2.78003	1.43e-53	7.58e-53	yes	--
TRNA_RS31775	5.6	38.37	2.77648	2.89e-39	1.27e-38	yes	pqqE
TRNA_RS24835	288.7	1977.83	2.77628	0	0	yes	ywaE
TRNA_RS36505	62.39	423.72	2.76372	1.06e-146	1.07e-145	yes	ysdB
TRNA_RS32470	43.22	291.12	2.75184	2.72e-197	3.36e-196	yes	yocH
TRNA_RS39900	17.72	119.06	2.74824	2e-70	1.26e-69	yes	pelC
TRNA_RS31700	0.31	2.08	2.74624	0.0074061	0.0122205	yes	araR
TRNA_RS23995	100.79	675.04	2.74362	0	0	yes	kipR
TRNA_RS28300	1.09	7.26	2.73564	2.47e-12	6.56e-12	yes	yesM
TRNA_RS38580	3.83	25.38	2.72828	7.74e-56	4.21e-55	yes	fadN
TRNA_RS22840	0.48	3.15	2.71425	0.0074061	0.0122205	yes	ydfS
TRNA_RS25415	10.76	70.6	2.71399	5.72e-100	4.5e-99	yes	MCPB
TRNA_RS42365	7.82	51.18	2.71034	1.72e-40	7.76e-40	yes	iolJ
TRNA_RS30815	1.75	11.4	2.70361	1.39e-20	4.51e-20	yes	eglA
TRNA_RS24005	0.72	4.67	2.69735	9.67e-07	2.07e-06	yes	mtlA
TRNA_RS36540	0.33	2.14	2.69707	0.000860688	0.00154478	yes	phoD
TRNA_RS35335	2.63	16.77	2.67275	0.000104826	0.000200751	yes	csoR
TRNA_RS39730	188.64	1196.81	2.66549	0	0	yes	sacB
TRNA_RS42560	4.74	30.07	2.66537	3.72e-34	1.51e-33	yes	cycB
TRNA_RS42390	2.66	16.87	2.66496	3.18e-14	8.86e-14	yes	iolE
TRNA_RS33380	7.3	46.21	2.66224	8.88e-19	2.77e-18	yes	ypiF
TRNA_RS34185	1.33	8.41	2.66068	3.84e-11	9.83e-11	yes	gmuD
TRNA_RS32270	109.95	692.39	2.65474	0	0	yes	lmrB
TRNA_RS24140	15.45	97.17	2.6529	1.01e-104	8.27e-104	yes	nhaC
TRNA_RS42385	1.71	10.73	2.64958	4.04e-13	1.1e-12	yes	iolF
TRNA_RS32325	59.85	375.36	2.64885	2.86e-104	2.32e-103	yes	csaA
TRNA_RS41630	81.04	506.95	2.64514	2.21e-265	3.42e-264	yes	ydhC
TRNA_RS38725	1.44	8.81	2.61307	4.88e-08	1.11e-07	yes	pemA
TRNA_RS37700	1.34	8.19	2.61163	2.2e-14	6.16e-14	yes	--
TRNA_RS22195	8.35	50.45	2.59501	2.77e-13	7.6e-13	yes	rplW
TRNA_RS40940	3.52	21.25	2.59382	1.52e-11	3.94e-11	yes	tdk
TRNA_RS25735	1.51	9.11	2.5929	1.46e-09	3.53e-09	yes	acoC
TRNA_RS39460	25.64	152.18	2.56931	6.81e-112	5.79e-111	yes	opuCC
TRNA_RS36085	15.91	94.38	2.56855	7.05e-39	3.08e-38	yes	ysxD
TRNA_RS37710	3.64	21.51	2.563	1.1e-13	3.03e-13	yes	--
TRNA_RS32480	15.56	91.75	2.55987	4.21e-40	1.88e-39	yes	yqbC
TRNA_RS27175	1.78	10.47	2.55631	6.01e-12	1.58e-11	yes	yurO
TRNA_RS39545	3.77	22.14	2.55402	3.58e-26	1.28e-25	yes	yvbW
TRNA_RS42270	0.88	5.16	2.5518	0.000313464	0.000577848	yes	--
TRNA_RS22255	34.23	199.19	2.54081	4.59e-86	3.25e-85	yes	rplF
TRNA_RS32735	13	75.62	2.54026	8.58e-80	5.91e-79	yes	cwlS
TRNA_RS41615	1.68	9.73	2.53398	0.00258886	0.00444619	yes	licB
TRNA_RS37660	6.88	39.81	2.53265	4.18e-48	2.1e-47	yes	gbsA
TRNA_RS23230	3.48	20.11	2.53075	1.38e-15	4.01e-15	yes	yfiL
TRNA_RS38900	3.61	20.8	2.52651	3.48e-40	1.56e-39	yes	helD
TRNA_RS22245	15.59	89.8	2.52609	3.48e-40	1.56e-39	yes	rplE
TRNA_RS25330	3.7	21.31	2.52593	1.26e-24	4.36e-24	yes	bioK
TRNA_RS29445	1573.56	9018.22	2.51881	0	0	yes	ptsG
TRNA_RS23310	4.84	27.73	2.51837	3.4e-28	1.26e-27	yes	nasA
TRNA_RS37170	2.02	11.55	2.51547	7.27e-09	1.72e-08	yes	ytcP
TRNA_RS38570	8.76	50.02	2.5135	1.06e-71	6.81e-71	yes	fadE
TRNA_RS37705	2.65	15.13	2.51335	6.7e-05	0.000130056	yes	--
TRNA_RS32920	4.17	23.65	2.50372	8.66e-25	3.01e-24	yes	mefA
TRNA_RS36395	7.05	39.85	2.49888	6.92e-27	2.51e-26	yes	--
TRNA_RS25405	3.73	21.02	2.49452	2.91e-14	8.15e-14	yes	MBLAC2
TRNA_RS40495	0.92	5.18	2.49325	0.0225028	0.0352808	yes	srlB
TRNA_RS31770	1.41	7.92	2.48981	0.0225028	0.0352808	yes	--
TRNA_RS35620	6.42	35.99	2.48695	3.75e-10	9.23e-10	yes	yrhC
TRNA_RS41600	16.29	91.29	2.48647	2.46e-94	1.85e-93	yes	licH
TRNA_RS41260	18.4	103.02	2.48515	4.65e-68	2.87e-67	yes	sacT
TRNA_RS32345	1.4	7.83	2.48359	0.000537698	0.000979154	yes	yvmB
TRNA_RS27235	19.09	106.33	2.47766	6.58e-57	3.63e-56	yes	vanR
TRNA_RS27595	253.38	1409.66	2.47597	0	0	yes	appD
TRNA_RS24305	12.28	68.06	2.4705	8.55e-159	9.13e-158	yes	mmpL12
TRNA_RS37795	6.84	37.89	2.46975	3.61e-13	9.88e-13	yes	yugU
TRNA_RS22450	0.53	2.9	2.45199	2.47e-05	4.89e-05	yes	nagZ
TRNA_RS41610	10.92	59.65	2.44955	3.71e-63	2.19e-62	yes	licC
TRNA_RS34015	2.25	12.24	2.44361	1.04e-15	3.03e-15	yes	nikA
TRNA_RS37215	19.78	107.37	2.44048	8.95e-69	5.56e-68	yes	metQ
TRNA_RS31175	7.46	40.48	2.43996	5.18e-28	1.92e-27	yes	yesF
TRNA_RS35425	10.7	57.93	2.4367	8.4e-38	3.6e-37	yes	NGR_a01410
TRNA_RS40410	11.64	62.95	2.43512	3.19e-45	1.54e-44	yes	rbsB
TRNA_RS42580	104.14	563.19	2.4351	0	0	yes	galT
TRNA_RS30565	8.94	48.08	2.42709	1.16e-34	4.74e-34	yes	smf
TRNA_RS37130	7.16	38.42	2.42383	7.56e-12	1.98e-11	yes	--
TRNA_RS26705	617.85	3309.03	2.42108	0	0	yes	yheH
TRNA_RS25740	1.12	5.98	2.41665	2.66e-07	5.82e-07	yes	acoL
TRNA_RS36445	35.66	190.07	2.41415	1.76e-238	2.47e-237	yes	cstA
TRNA_RS25345	2.4	12.75	2.40939	5.56e-11	1.41e-10	yes	bioB
TRNA_RS38440	200.79	1066.17	2.40868	0	0	yes	blt
TRNA_RS40995	1.36	7.22	2.40839	2.66e-07	5.82e-07	yes	acdA
TRNA_RS24655	3.72	19.7	2.40482	5.97e-08	1.35e-07	yes	--
TRNA_RS30820	1.22	6.46	2.40465	1.27e-11	3.31e-11	yes	celA
TRNA_RS22260	24.61	129.73	2.3982	7.37e-37	3.11e-36	yes	rplR
TRNA_RS38530	70.62	372.11	2.39758	1.21e-177	1.38e-176	yes	metP
TRNA_RS34035	5.25	27.62	2.39532	1.45e-17	4.4e-17	yes	oppF
TRNA_RS41540	34.74	182.71	2.39489	6.03e-176	6.76e-175	yes	ywaD
TRNA_RS31330	2.76	14.49	2.39232	9.15e-06	1.86e-05	yes	--
TRNA_RS26410	13.18	68.67	2.38133	3.88e-83	2.72e-82	yes	ydiF
TRNA_RS24160	242.45	1262	2.37995	0	0	yes	gltT
TRNA_RS23225	8.45	43.71	2.37094	7.27e-28	2.69e-27	yes	--
TRNA_RS27190	1.98	10.24	2.37064	3.59e-11	9.2e-11	yes	melA
TRNA_RS31720	0.49	2.51	2.35683	0.0015534	0.00273562	yes	xylT
TRNA_RS40515	0.89	4.54	2.35082	0.000328077	0.000603597	yes	sorC
TRNA_RS33415	5.46	27.82	2.34915	1.41e-26	5.09e-26	yes	trpB
TRNA_RS39770	67.13	339.54	2.33855	0	0	yes	dauA
TRNA_RS35120	1.58	7.99	2.33827	3.46e-15	9.93e-15	yes	comEC
TRNA_RS26440	10.83	54.71	2.33677	2.48e-60	1.42e-59	yes	glpK
TRNA_RS35420	12.15	61.08	2.32974	2.58e-38	1.12e-37	yes	dppC
TRNA_RS35430	12.59	63.27	2.32924	6.25e-39	2.74e-38	yes	appF
TRNA_RS39455	154.06	771	2.32324	0	0	yes	opuCD
TRNA_RS27470	3.79	18.94	2.32117	2.81e-07	6.13e-07	yes	ipi
TRNA_RS23915	4.5	22.3	2.30905	5.73e-28	2.12e-27	yes	sdcS
TRNA_RS22895	5.21	25.77	2.30634	2.55e-18	7.86e-18	yes	penP
TRNA_RS28395	1.27	6.28	2.30594	2.58e-05	5.09e-05	yes	lplB
TRNA_RS24080	4.19	20.64	2.30042	3.98e-27	1.45e-26	yes	pox5
TRNA_RS35410	6.88	33.76	2.29483	2.86e-40	1.29e-39	yes	nikA
TRNA_RS27930	50.7	247.58	2.28784	1.91e-185	2.24e-184	yes	metI
TRNA_RS34200	2.22	10.76	2.27705	0.00261354	0.00448241	yes	gmuB
TRNA_RS41165	3.8	18.38	2.27407	3.93e-08	8.99e-08	yes	yuaB
TRNA_RS40485	18.06	87.27	2.27269	4.78e-42	2.21e-41	yes	fsa
TRNA_RS40370	0.59	2.84	2.2671	0.00261354	0.00448241	yes	capA
TRNA_RS39775	33.43	160.84	2.26641	3.43e-67	2.1e-66	yes	--
TRNA_RS22835	1.55	7.44	2.26303	4.3e-05	8.39e-05	yes	mta
TRNA_RS38575	7.01	33.49	2.25624	4.04e-29	1.53e-28	yes	fadA
TRNA_RS39465	23.64	112.69	2.25306	4.16e-52	2.17e-51	yes	opuCB
TRNA_RS23715	5.06	24.07	2.25003	4.35e-36	1.82e-35	yes	bglY
TRNA_RS22750	1.23	5.84	2.24731	0.0127622	0.0205071	yes	--
TRNA_RS40400	5.45	25.87	2.24695	2.78e-28	1.04e-27	yes	rbsA
TRNA_RS29675	23.49	111.42	2.24589	1.46e-135	1.41e-134	yes	yknV
TRNA_RS36490	1.97	9.33	2.24368	6.63e-11	1.68e-10	yes	araA1
TRNA_RS24000	61.57	291.22	2.24181	6.62e-125	6.03e-124	yes	lipC
TRNA_RS22385	19.47	91.62	2.23441	4.12e-39	1.81e-38	yes	kbaA
TRNA_RS22250	36.6	171.99	2.23241	3.17e-48	1.59e-47	yes	rpsH
TRNA_RS22225	4.27	20.03	2.22985	0.00091941	0.00164702	yes	rpmC
TRNA_RS25560	8.59	40.28	2.22933	1.2e-116	1.05e-115	yes	yfkN
TRNA_RS27935	77.43	363.08	2.22932	3.65e-263	5.57e-262	yes	metC
TRNA_RS35605	20.93	97.55	2.22057	4.84e-195	5.88e-194	yes	wprA
TRNA_RS42190	5.13	23.53	2.19747	8.29e-22	2.75e-21	yes	aceA
TRNA_RS38245	7.64	35.01	2.19612	2.12e-06	4.47e-06	yes	ydjO
TRNA_RS22920	3.28	14.92	2.18548	6.06e-16	1.78e-15	yes	ycbD
TRNA_RS41605	5.73	25.99	2.18135	7.83e-07	1.68e-06	yes	licA
TRNA_RS29025	41.54	187.12	2.17139	6.55e-142	6.56e-141	yes	mtnE
TRNA_RS41180	1.6	7.17	2.1639	0.00152433	0.00269075	yes	gerQ
TRNA_RS27890	3.86	17.29	2.16327	1.59e-11	4.13e-11	yes	yngB
TRNA_RS25140	7.67	34.29	2.16049	1.08e-07	2.41e-07	yes	gatC
TRNA_RS29670	21.4	95.2	2.15335	3.42e-107	2.83e-106	yes	yknU
TRNA_RS33480	8.18	36.38	2.15297	1.28e-06	2.74e-06	yes	mtrB
TRNA_RS36935	36.55	162.4	2.15161	5.96e-120	5.26e-119	yes	acuC
TRNA_RS27045	0.6	2.65	2.14296	0.0213208	0.033653	yes	yhxC
TRNA_RS42530	6.75	29.73	2.13896	3.47e-29	1.32e-28	yes	HI_0883
TRNA_RS30250	157.72	692.6	2.13466	7.24e-225	9.86e-224	yes	pyrR
TRNA_RS24215	60.9	267.14	2.13308	4.21e-230	5.84e-229	yes	cshA
TRNA_RS42155	1958.08	8584.39	2.13228	0	0	yes	bglC
TRNA_RS24820	6.74	29.54	2.13185	4.42e-34	1.79e-33	yes	malL
TRNA_RS40785	12.48	54.61	2.12955	1.29e-09	3.13e-09	yes	ywzB
TRNA_RS22200	208.26	905.33	2.12006	0	0	yes	rplB
TRNA_RS40630	7.84	33.97	2.11534	1.01e-20	3.27e-20	yes	spoIIQ
TRNA_RS32620	16.75	72.53	2.11442	4.85e-120	4.29e-119	yes	ppsA
TRNA_RS31245	9.17	39.66	2.11269	2.13e-17	6.45e-17	yes	ymaB
TRNA_RS40510	3.48	14.98	2.10588	2.54e-05	5.02e-05	yes	gutM
TRNA_RS34030	3.67	15.78	2.10425	7.9e-10	1.93e-09	yes	dppD
TRNA_RS26495	0.57	2.45	2.10375	0.00722652	0.01194	yes	hmp
TRNA_RS33170	63.62	273.26	2.10272	2.42e-291	4.18e-290	yes	ypvA
TRNA_RS26755	46.1	197.32	2.0977	2.26e-45	1.09e-44	yes	BLi01058
TRNA_RS42550	3.07	13.13	2.09656	3.97e-08	9.06e-08	yes	mdxG
TRNA_RS23870	305.51	1304.7	2.09443	0	0	yes	ycnI
TRNA_RS26550	15.4	65.2	2.08194	1.8e-19	5.69e-19	yes	yhdJ
TRNA_RS34040	4.93	20.74	2.07276	2.9e-19	9.12e-19	yes	dinF
TRNA_RS37780	0.61	2.56	2.06926	0.000316266	0.000582484	yes	mcpA
TRNA_RS42465	17.72	74.22	2.06643	9.24e-46	4.5e-45	yes	yxeB
TRNA_RS22915	2.04	8.5	2.05889	5.53e-06	1.14e-05	yes	BLi00284
TRNA_RS24015	3.77	15.66	2.05445	2.25e-12	5.97e-12	yes	mtlD
TRNA_RS38535	52.91	219.6	2.05327	3.25e-133	3.08e-132	yes	metN2
TRNA_RS23395	15.01	62.1	2.04867	5.43e-23	1.83e-22	yes	--
TRNA_RS24085	14.13	58.35	2.04597	4.43e-26	1.57e-25	yes	gbpA
TRNA_RS42575	98.93	408.48	2.04579	2.33e-226	3.18e-225	yes	galE
TRNA_RS25765	5.5	22.53	2.03434	1.3e-23	4.43e-23	yes	malP
TRNA_RS42545	11.12	45.41	2.02985	1.76e-57	9.76e-57	yes	ganA
TRNA_RS35900	2.28	9.31	2.02975	4.49e-07	9.74e-07	yes	safA
TRNA_RS22440	1.38	5.63	2.02847	0.000513761	0.000936931	yes	PM1503
TRNA_RS41400	2.18	8.89	2.02786	0.0118586	0.0190962	yes	ywcB
TRNA_RS26775	3.98	16.22	2.02693	5.4e-09	1.28e-08	yes	Msed_2001
TRNA_RS26195	3.23	13.15	2.02546	0.0118586	0.0190962	yes	--
TRNA_RS40950	84.83	344.67	2.02257	8.64e-239	1.22e-237	yes	rho
TRNA_RS22220	24.09	97.79	2.02125	2.56e-27	9.34e-27	yes	rplP
TRNA_RS32670	10.86	44	2.01848	2.82e-35	1.17e-34	yes	yjbB
TRNA_RS23890	0.4	1.62	2.01792	0.00409952	0.00690134	yes	nasC
TRNA_RS22215	89.69	362.92	2.01663	8.73e-137	8.51e-136	yes	rpsC
TRNA_RS38180	590.9	2390.23	2.01616	0	0	yes	ald
TRNA_RS39700	0.68	2.75	2.01582	0.00409952	0.00690134	yes	HI_1011
TRNA_RS22205	46.8	188.24	2.00799	7.65e-33	3.04e-32	yes	rpsS
TRNA_RS24795	2.19	8.8	2.00657	9.97e-08	2.23e-07	yes	mdxE
TRNA_RS28920	50.94	204.24	2.00339	4.36e-57	2.41e-56	yes	ykoM
TRNA_RS38115	4.74	18.91	1.99619	5.28e-06	1.09e-05	yes	--
TRNA_RS36975	13	51.73	1.99249	2.69e-14	7.53e-14	yes	ytxG
TRNA_RS28940	27.83	110.44	1.98855	2.34e-43	1.09e-42	yes	ykoX
TRNA_RS42555	3.83	15.18	1.98676	1.29e-12	3.46e-12	yes	mdxF
TRNA_RS33425	1.81	7.15	1.98195	0.000297911	0.000550804	yes	trpC
TRNA_RS31095	30.75	121.3	1.97992	2.26e-47	1.13e-46	yes	--
TRNA_RS35640	9.1	35.72	1.97279	4.03e-15	1.15e-14	yes	yrrT
TRNA_RS28025	1.4	5.48	1.96875	0.00233202	0.00402539	yes	yocH
TRNA_RS22240	9.91	38.72	1.96612	2.22e-08	5.14e-08	yes	rplX
TRNA_RS35415	19.63	76.69	1.96598	1.4e-43	6.56e-43	yes	nikB
TRNA_RS36930	33.29	130.01	1.96546	5.58e-50	2.85e-49	yes	acuB
TRNA_RS22425	8.51	33.12	1.96047	2.3e-05	4.57e-05	yes	--
TRNA_RS35055	17.07	66.4	1.95972	2.35e-37	9.99e-37	yes	prmA
TRNA_RS25840	35.31	136.36	1.94927	1.3e-46	6.39e-46	yes	Rru_A3536
TRNA_RS23445	4.41	17.01	1.94753	1.33e-08	3.1e-08	yes	yqcG
TRNA_RS40490	8.09	31.18	1.94641	9.08e-16	2.65e-15	yes	srlD
TRNA_RS30825	0.92	3.54	1.94404	0.000172786	0.000325571	yes	celB
TRNA_RS34020	5.11	19.51	1.93282	8.2e-12	2.14e-11	yes	gsiC
TRNA_RS40945	168.38	639.29	1.92475	1.28e-72	8.29e-72	yes	rpmE
TRNA_RS29985	8.59	32.58	1.92326	5.63e-08	1.28e-07	yes	ylbA
TRNA_RS24775	7.84	29.68	1.92057	9.63e-25	3.34e-24	yes	pdaC
TRNA_RS37790	54.5	205.9	1.91762	9.65e-118	8.48e-117	yes	yrpB
TRNA_RS24495	0.58	2.19	1.91681	1.25e-08	2.93e-08	yes	colA
TRNA_RS25050	104.86	395.7	1.91594	0	0	yes	ade1
TRNA_RS28555	1.81	6.83	1.9159	0.0013304	0.00236291	yes	--
TRNA_RS35975	87.7	329.72	1.91059	1.91e-78	1.3e-77	yes	yndB
TRNA_RS24825	11.35	42.67	1.91053	6.66e-18	2.04e-17	yes	yvdM
TRNA_RS42570	91.63	344.44	1.91036	1.13e-203	1.44e-202	yes	galK
TRNA_RS39705	0.88	3.3	1.90689	0.00374236	0.00632569	yes	adh1
TRNA_RS22360	20.96	78.57	1.90634	7.31e-22	2.43e-21	yes	yizA
TRNA_RS32645	430.46	1609.91	1.90303	0	0	yes	azoR1
TRNA_RS35405	23.72	88.53	1.90006	1.64e-52	8.58e-52	yes	BLi02810
TRNA_RS27960	7.5	27.97	1.89892	3.07e-16	9.06e-16	yes	abnA
TRNA_RS31235	41.01	152.59	1.89561	1.21e-164	1.32e-163	yes	nrdE
TRNA_RS32580	3.18	11.8	1.89169	3.76e-10	9.26e-10	yes	mtaD
TRNA_RS35395	10.19	37.75	1.88932	8.47e-25	2.94e-24	yes	desK
TRNA_RS40120	6.84	25.32	1.88821	5.29e-08	1.2e-07	yes	yvyG
TRNA_RS36800	43.46	160.82	1.88769	7.37e-88	5.32e-87	yes	sppA
TRNA_RS30955	9.4	34.76	1.8867	5.16e-25	1.8e-24	yes	ymfD
TRNA_RS25800	13.32	49.19	1.88477	3.76e-43	1.76e-42	yes	BACOVA_02656
TRNA_RS25810	1.96	7.23	1.88314	1.01e-06	2.16e-06	yes	lipO
TRNA_RS42375	6.74	24.84	1.88184	3.81e-13	1.04e-12	yes	iolH
TRNA_RS24505	3.38	12.43	1.87873	5.07e-11	1.29e-10	yes	iolT
TRNA_RS30055	27.92	102.12	1.87089	3.75e-28	1.39e-27	yes	BLi01727
TRNA_RS31240	88.89	323.81	1.86505	3.79e-159	4.06e-158	yes	nrdF
TRNA_RS40110	44.46	161.43	1.86033	1.85e-78	1.26e-77	yes	flgL
TRNA_RS40405	10.35	37.45	1.85533	4e-21	1.31e-20	yes	rbsC
TRNA_RS22615	2.65	9.57	1.85253	4.92e-08	1.12e-07	yes	citM
TRNA_RS25150	203.73	735.73	1.85252	0	0	yes	gatB
TRNA_RS39590	65.9	237.41	1.84903	3.25e-155	3.38e-154	yes	sigL
TRNA_RS23770	9	32.36	1.84621	1.46e-13	4e-13	yes	yclJ
TRNA_RS39735	19.75	70.91	1.84414	3.04e-59	1.72e-58	yes	levB
TRNA_RS38990	5.64	20.24	1.84344	9.46e-17	2.83e-16	yes	fruA
TRNA_RS39065	28.14	100.65	1.83865	2.22e-65	1.33e-64	yes	cypX
TRNA_RS38600	20.17	72.06	1.83699	1.05e-29	4.04e-29	yes	--
TRNA_RS27875	2.66	9.5	1.8365	0.0309574	0.0476973	yes	yjzE
TRNA_RS26215	3.62	12.9	1.83331	0.00595708	0.00990378	yes	--
TRNA_RS27465	9.99	35.51	1.82967	2.06e-17	6.25e-17	yes	yitT
TRNA_RS35045	99.84	354.39	1.82765	7.56e-223	1.02e-221	yes	mtaB
TRNA_RS37165	1.94	6.86	1.82215	1.46e-06	3.1e-06	yes	lipO
TRNA_RS24020	25.29	89.34	1.82074	1.16e-94	8.78e-94	yes	mtlR
TRNA_RS22310	84.49	297.99	1.81841	8.39e-58	4.66e-57	yes	rpsM
TRNA_RS30830	1.01	3.54	1.80939	0.00335045	0.00568893	yes	manA
TRNA_RS42405	3.37	11.8	1.80797	3.9e-06	8.08e-06	yes	iolB
TRNA_RS27055	23.44	81.64	1.8003	6.82e-26	2.42e-25	yes	comK
TRNA_RS43605	5.11	17.71	1.79317	0.0169593	0.0269506	yes	--
TRNA_RS41405	4.24	14.67	1.79073	3.1e-13	8.49e-13	yes	ywcA
TRNA_RS41965	15.6	53.96	1.79034	1.13e-24	3.91e-24	yes	yxkD
TRNA_RS23880	186.49	643.12	1.78599	1.48e-171	1.64e-170	yes	ycnK
TRNA_RS34355	1.43	4.92	1.78264	0.00022598	0.000421349	yes	spoIVB
TRNA_RS26685	0.71	2.44	1.78099	0.00189492	0.00329826	yes	--
TRNA_RS33460	496.57	1705.98	1.78053	0	0	yes	ndk
TRNA_RS27325	41.34	142.02	1.78048	2.13e-65	1.28e-64	yes	fahd2
TRNA_RS35770	41.32	141.58	1.77671	7.66e-109	6.43e-108	yes	lytH
TRNA_RS28400	2.14	7.32	1.77423	0.00022598	0.000421349	yes	lplC
TRNA_RS38620	37.77	128.52	1.76668	2.39e-63	1.41e-62	yes	yfiY
TRNA_RS38995	4.49	15.26	1.76497	0.000130031	0.000247	yes	ptfA
TRNA_RS26670	10.24	34.65	1.75864	5.06e-25	1.77e-24	yes	nhaC
TRNA_RS28970	1507.19	5085.25	1.75446	0	0	yes	htpX
TRNA_RS29490	43.96	148.19	1.75318	4.23e-54	2.26e-53	yes	ylbC
TRNA_RS34520	129.67	436.77	1.75203	9.78e-174	1.09e-172	yes	opuAC
TRNA_RS31585	7.84	26.38	1.75052	0.000614054	0.00111279	yes	BLi02038
TRNA_RS35465	3.2	10.76	1.74953	5.93e-08	1.34e-07	yes	cypA
TRNA_RS38985	7.89	26.4	1.74244	1.45e-13	4e-13	yes	fruK
TRNA_RS25685	4.71	15.72	1.7388	1.26e-10	3.16e-10	yes	svop
TRNA_RS30560	328.38	1095.74	1.73847	0	0	yes	sucD
TRNA_RS40020	43.67	144.7	1.72835	5.6e-86	3.97e-85	yes	cwlO
TRNA_RS42225	700.48	2316.67	1.72564	0	0	yes	bglH
TRNA_RS37655	19.04	62.84	1.72265	4e-38	1.73e-37	yes	gbsB
TRNA_RS42430	1.64	5.41	1.72193	0.000115997	0.000221466	yes	glpT
TRNA_RS31265	9.5	31.29	1.7197	2.53e-12	6.71e-12	yes	ydhC
TRNA_RS21720	62.69	205.91	1.71571	5.47e-140	5.39e-139	yes	speA
TRNA_RS36795	42.7	139.98	1.71291	2.5e-36	1.05e-35	yes	yteJ
TRNA_RS22710	5.11	16.74	1.7119	1.41e-07	3.12e-07	yes	ubiG
TRNA_RS28305	0.73	2.39	1.71104	0.0266814	0.041433	yes	yesN
TRNA_RS22370	1.2	3.92	1.70782	0.0266814	0.041433	yes	cwlD
TRNA_RS26160	123.24	401.58	1.70422	1.42e-306	2.57e-305	yes	thiC
TRNA_RS35575	4.67	15.18	1.70068	2.84e-08	6.53e-08	yes	yxeB
TRNA_RS23800	26.26	85.34	1.70036	1.95e-32	7.7e-32	yes	yclP
TRNA_RS25450	34.06	110.64	1.69972	2.55e-99	2e-98	yes	ltaS2
TRNA_RS42665	161.7	524.39	1.69732	0	0	yes	--
TRNA_RS34685	124.94	404.98	1.69662	1.18575755001899e-322	2.24305803211926e-321	yes	yqgS
TRNA_RS35980	329.15	1064.56	1.69344	1.9e-148	1.93e-147	yes	sdpR
TRNA_RS22235	24.21	78.28	1.69304	2.94e-15	8.44e-15	yes	rplN
TRNA_RS22210	123.99	400.87	1.69291	4.95e-65	2.97e-64	yes	rplV
TRNA_RS23170	8.41	27.15	1.69077	9.34e-11	2.35e-10	yes	Cbei_4037
TRNA_RS26370	18.33	59.05	1.68773	1.18e-56	6.5e-56	yes	kinE
TRNA_RS41115	6.13	19.74	1.68716	7.39e-13	2e-12	yes	pobA
TRNA_RS40060	5710.42	18338.6	1.68321	0	0	yes	M6_Spy1371
TRNA_RS40900	1.83	5.86	1.67906	0.000102761	0.000196997	yes	ntdA
TRNA_RS35570	97.63	312.33	1.67767	1.24e-128	1.16e-127	yes	--
TRNA_RS26700	637.08	2023.05	1.66699	0	0	yes	yheI
TRNA_RS33420	2.35	7.46	1.66651	0.00258608	0.00444345	yes	trpF
TRNA_RS39845	25.87	82.08	1.66575	9.5e-56	5.15e-55	yes	yvcD
TRNA_RS23270	1513.12	4788.45	1.66203	0	0	yes	yceF
TRNA_RS36355	59.41	187.78	1.66027	1.45e-134	1.38e-133	yes	lcfA
TRNA_RS30555	183.19	577.96	1.65763	5.67e-279	9.3e-278	yes	sucC
TRNA_RS40610	4.68	14.73	1.65418	1.6e-09	3.87e-09	yes	nrgA
TRNA_RS23185	1341.19	4218.62	1.65326	0	0	yes	blaSE
TRNA_RS29905	44.51	139.98	1.65302	1.63e-91	1.21e-90	yes	yhjG
TRNA_RS42195	1.19	3.74	1.65208	0.000834919	0.00149925	yes	mls
TRNA_RS29765	41	128.81	1.65155	2.1e-97	1.61e-96	yes	ade
TRNA_RS31410	2.63	8.23	1.64583	9.05e-05	0.000174128	yes	ydjC
TRNA_RS23875	379.06	1183.88	1.64302	0	0	yes	ycnJ
TRNA_RS36965	96.67	301.41	1.64059	2.83e-45	1.37e-44	yes	ytxJ
TRNA_RS22445	4.75	14.8	1.6396	1.43e-09	3.46e-09	yes	ybbC
TRNA_RS28380	31.81	99.01	1.63809	1.3e-86	9.22e-86	yes	yesZ
TRNA_RS42495	3.31	10.29	1.63634	3.43e-06	7.14e-06	yes	icaC
TRNA_RS29105	27.25	84.37	1.63047	2.1e-20	6.77e-20	yes	queF
TRNA_RS42605	3.55	10.97	1.62767	3.09e-08	7.09e-08	yes	gntZ
TRNA_RS34925	22.43	69.05	1.62221	1.13e-12	3.04e-12	yes	cccA
TRNA_RS32315	65.72	201.71	1.61788	1.31e-141	1.31e-140	yes	expZ
TRNA_RS26765	1.19	3.65	1.61693	0.0227353	0.0355708	yes	yhaX
TRNA_RS22190	83.15	254.74	1.61524	2.24e-69	1.4e-68	yes	rplD
TRNA_RS27615	2.25	6.89	1.61458	0.000727566	0.00131088	yes	appC
TRNA_RS26165	1.34	4.1	1.61339	0.0227353	0.0355708	yes	ssuB
TRNA_RS40500	4.6	14.07	1.61292	1.36e-07	3.01e-07	yes	srlE
TRNA_RS39850	112.74	344.66	1.61217	1.11e-71	7.13e-71	yes	ybbJ
TRNA_RS32790	181.43	554.64	1.61214	5.62e-77	3.74e-76	yes	yodB
TRNA_RS35105	314.64	961.86	1.61212	3.39e-107	2.81e-106	yes	rpsT
TRNA_RS22925	5.49	16.78	1.61186	8.22e-12	2.15e-11	yes	gudP
TRNA_RS38895	63.54	193.8	1.60883	2.35e-36	9.85e-36	yes	--
TRNA_RS28370	20.24	61.53	1.60408	2.11e-28	7.92e-28	yes	gpr
TRNA_RS38265	259.82	781.32	1.5884	0	0	yes	yutK
TRNA_RS36485	4.37	13.14	1.58826	3.17e-11	8.13e-11	yes	araB
TRNA_RS22325	359.22	1079.8	1.58782	1.64e-152	1.69e-151	yes	rplQ
TRNA_RS36130	1148.73	3451.09	1.58701	0	0	yes	leuB
TRNA_RS40505	5.32	15.94	1.58315	6.92e-05	0.000134153	yes	srlA
TRNA_RS32005	4.24	12.7	1.58269	2.14e-08	4.94e-08	yes	arsB
TRNA_RS26170	7.45	22.27	1.57979	2.82e-11	7.23e-11	yes	tauA
TRNA_RS25350	4.16	12.43	1.57917	1.06e-07	2.36e-07	yes	bioI
TRNA_RS40385	26.97	80.48	1.57727	4.48e-35	1.84e-34	yes	rbsR
TRNA_RS25145	140.57	419.05	1.57583	7.59e-238	1.06e-236	yes	gatA
TRNA_RS42770	4.62	13.77	1.57556	0.000630739	0.00113971	yes	--
TRNA_RS24710	32.32	96.06	1.57151	6.91e-43	3.22e-42	yes	ydjG
TRNA_RS26660	195.16	578.17	1.56684	5.56e-209	7.17e-208	yes	pgdA
TRNA_RS34525	193.1	571.87	1.56634	3.33e-196	4.08e-195	yes	opuAB
TRNA_RS31695	15.88	47.02	1.56606	8.84e-49	4.46e-48	yes	parC
TRNA_RS21725	18.55	54.79	1.56249	2.06e-16	6.12e-16	yes	tmk
TRNA_RS41335	5.81	17.15	1.5616	1.45e-15	4.2e-15	yes	spaT
TRNA_RS22315	223.43	659.14	1.56076	6.38e-104	5.16e-103	yes	rpsK
TRNA_RS41800	379.49	1113.4	1.55284	4.02e-99	3.14e-98	yes	lchA1
TRNA_RS40840	148.89	436.82	1.55279	6.22e-108	5.18e-107	yes	upp
TRNA_RS26800	152.98	448.76	1.5526	3.4e-219	4.53e-218	yes	yhaP
TRNA_RS37635	6.38	18.7	1.55141	6.86e-12	1.8e-11	yes	ktrB
TRNA_RS36870	8.6	25.2	1.55102	4.79e-08	1.09e-07	yes	yttP
TRNA_RS21810	7.39	21.65	1.55072	0.0107331	0.0173959	yes	sspF
TRNA_RS41150	16.62	48.6	1.54804	1.09e-20	3.52e-20	yes	Acmsd
TRNA_RS36135	914.28	2672.5	1.54748	0	0	yes	leuA
TRNA_RS34175	82.78	241.37	1.54389	2.43e-94	1.83e-93	yes	bcsP31
TRNA_RS33475	51.3	149.38	1.54196	1.77e-48	8.91e-48	yes	hepS
TRNA_RS32665	251.46	728.02	1.53365	0	0	yes	ALDH2
TRNA_RS26655	51.37	148.54	1.53185	2.05e-31	8.01e-31	yes	ttr
TRNA_RS23775	31.88	92.07	1.53008	9.6e-54	5.09e-53	yes	yclK
TRNA_RS36885	619.11	1781.41	1.52475	0	0	yes	rpsD
TRNA_RS23255	528.5	1517.21	1.52145	8e-306	1.43e-304	yes	yceC
TRNA_RS27415	5.58	16.01	1.52064	2.69e-13	7.38e-13	yes	rhbF
TRNA_RS27350	12.45	35.65	1.51776	2.79e-21	9.14e-21	yes	amtB
TRNA_RS23720	2.4	6.87	1.51728	0.000269861	0.000500675	yes	phy
TRNA_RS39120	25.81	73.84	1.51647	4.14e-16	1.22e-15	yes	--
TRNA_RS42160	1168.51	3339.85	1.51511	0	0	yes	bglP
TRNA_RS39060	31.15	88.93	1.51344	2.65e-28	9.89e-28	yes	yvmC
TRNA_RS40305	41.75	118.97	1.51075	1.76e-23	5.97e-23	yes	nrdG
TRNA_RS24605	42.8	121.62	1.5067	1.72e-15	4.97e-15	yes	groS
TRNA_RS22140	6.52	18.49	1.5038	8.88e-06	1.81e-05	yes	MJ0882
TRNA_RS28245	11.66	33.05	1.50308	4.85e-15	1.38e-14	yes	yjmD
TRNA_RS23505	11.11	31.48	1.50258	5.89e-13	1.6e-12	yes	ycxC
TRNA_RS23245	3.2	9.06	1.50144	0.00909852	0.0148755	yes	--
TRNA_RS42070	1.82	5.15	1.50063	0.00909852	0.0148755	yes	araQ
TRNA_RS21830	54.93	155.41	1.50041	1.29e-19	4.11e-19	yes	--
TRNA_RS34205	1.34	3.79	1.49996	0.00142124	0.00251709	yes	phoB
TRNA_RS42075	2.38	6.71	1.49535	0.00142124	0.00251709	yes	yurN
TRNA_RS32335	8.78	24.7	1.49222	3.89e-05	7.62e-05	yes	ynzE
TRNA_RS24800	3.81	10.71	1.4911	7.8e-07	1.68e-06	yes	mdxF
TRNA_RS42890	19.73	55.43	1.49028	6.06e-21	1.97e-20	yes	murQ2
TRNA_RS36565	497.97	1396.88	1.48808	0	0	yes	thrS
TRNA_RS38415	56.97	159.8	1.48799	8.27e-38	3.55e-37	yes	pksA
TRNA_RS37205	12.73	35.66	1.48607	7.69e-06	1.57e-05	yes	ytvB
TRNA_RS42895	25.26	70.46	1.47995	1.05e-38	4.58e-38	yes	nagP
TRNA_RS25175	52.92	147.58	1.47961	1.87e-171	2.08e-170	yes	swrC
TRNA_RS31270	27.84	77.32	1.47368	3.11e-30	1.2e-29	yes	--
TRNA_RS31445	4.98	13.81	1.4715	0.000199003	0.000372906	yes	--
TRNA_RS22265	95.33	263.47	1.46664	5.88e-51	3.03e-50	yes	rpsE
TRNA_RS23700	1.84	5.06	1.45943	0.00211339	0.00366831	yes	xylH
TRNA_RS41045	60.99	167.69	1.45915	4.64e-53	2.44e-52	yes	speE
TRNA_RS36335	23.71	65.16	1.45849	8.83e-26	3.12e-25	yes	etfA
TRNA_RS40535	36.98	101.55	1.45737	2.78e-16	8.24e-16	yes	mscL
TRNA_RS35050	21.92	60.18	1.45704	5.15e-19	1.61e-18	yes	rsmE
TRNA_RS36140	265.8	728.66	1.4549	4.07e-244	5.82e-243	yes	ilvC
TRNA_RS41135	3.5	9.58	1.45267	0.00059507	0.00107943	yes	xylI
TRNA_RS23260	686.02	1868.84	1.44582	4.30556273835971e-317	7.98021135440422e-316	yes	yceD
TRNA_RS26675	102.8	279.82	1.44466	9.41e-97	7.19e-96	yes	galM
TRNA_RS30475	82.23	223.69	1.44376	5.79e-21	1.89e-20	yes	acpP
TRNA_RS28590	370.33	1007.13	1.44337	0	0	yes	mgtE
TRNA_RS41320	9.02	24.51	1.44217	1.6e-12	4.28e-12	yes	--
TRNA_RS22275	488.52	1327.07	1.44175	7.8e-198	9.66e-197	yes	rplO
TRNA_RS28965	63.23	171.17	1.43675	2.89e-46	1.42e-45	yes	ykrK
TRNA_RS36145	141.01	379.13	1.4269	2.62e-70	1.65e-69	yes	ilvH
TRNA_RS26795	172.18	462.54	1.42566	5.33e-136	5.17e-135	yes	yhaQ
TRNA_RS30470	255.16	685.19	1.4251	2.27e-173	2.53e-172	yes	fabG
TRNA_RS21590	26.82	71.95	1.42369	4.2e-36	1.76e-35	yes	dacA
TRNA_RS29595	3.01	8.06	1.42102	0.0242204	0.0377415	yes	ykuP
TRNA_RS38595	5.45	14.59	1.42065	0.0242204	0.0377415	yes	yusU
TRNA_RS35625	39.83	106.6	1.42028	5.05e-45	2.43e-44	yes	mccB
TRNA_RS31090	4.51	12.02	1.41424	0.00312177	0.00532237	yes	pitA
TRNA_RS23275	399.27	1063.86	1.41387	0	0	yes	--
TRNA_RS39560	26.39	70.28	1.41312	5.3e-19	1.66e-18	yes	--
TRNA_RS29450	599.05	1594.58	1.41243	6.04e-147	6.13e-146	yes	ptsH
TRNA_RS23885	1.35	3.59	1.41102	0.00043108	0.000788838	yes	nasB
TRNA_RS39745	31.33	83.13	1.40782	4.56e-11	1.16e-10	yes	--
TRNA_RS41040	56.28	148.99	1.40452	3.58e-47	1.78e-46	yes	speB
TRNA_RS34780	14.03	37.13	1.40407	1.21e-11	3.15e-11	yes	yqgB
TRNA_RS27585	1235.18	3256.54	1.39862	0	0	yes	fabF
TRNA_RS33435	9.1	23.98	1.39789	8.07e-15	2.29e-14	yes	trpE
TRNA_RS41125	8.67	22.81	1.39556	1.74e-08	4.03e-08	yes	hpcB
TRNA_RS32035	61.17	160.92	1.39545	2.75e-66	1.67e-65	yes	yngK
TRNA_RS39555	20.94	54.77	1.38712	2.87e-19	9.03e-19	yes	yfiL
TRNA_RS24680	27.13	70.64	1.3806	1.29e-08	3.02e-08	yes	yoaF
TRNA_RS24075	43.96	114.4	1.37982	1.34e-70	8.5e-70	yes	ydaO
TRNA_RS26205	8.65	22.51	1.37979	4.84e-13	1.32e-12	yes	--
TRNA_RS39000	12.5	32.46	1.37673	3.69e-11	9.45e-11	yes	gatY
TRNA_RS42180	29.78	77.32	1.3765	1.3e-17	3.97e-17	yes	--
TRNA_RS23265	1622.45	4207.56	1.37481	0	0	yes	yceD
TRNA_RS38290	1.71	4.43	1.37331	0.00954371	0.0155558	yes	rapI
TRNA_RS40115	43.06	111.54	1.37314	2.97e-58	1.66e-57	yes	flgK
TRNA_RS26475	56.94	147.4	1.37222	9.2e-28	3.39e-27	yes	azr
TRNA_RS28375	13.32	34.47	1.37175	2.91e-09	6.96e-09	yes	yesY
TRNA_RS33495	4.07	10.53	1.3714	9.96e-07	2.13e-06	yes	spoIVA
TRNA_RS36430	38.84	100.47	1.37115	5.26e-37	2.23e-36	yes	pheS
TRNA_RS32740	11.16	28.8	1.36773	0.00221931	0.00384859	yes	--
TRNA_RS34405	643.35	1659	1.36664	2.64e-193	3.15e-192	yes	asp23
TRNA_RS26175	10.01	25.81	1.36649	9.57e-09	2.25e-08	yes	BAB2_1148
TRNA_RS40480	16.49	42.46	1.36451	1e-12	2.71e-12	yes	glcR
TRNA_RS32340	11.45	29.47	1.3639	1.22e-07	2.71e-07	yes	envR
TRNA_RS35755	220.98	567.07	1.35961	5.11e-140	5.04e-139	yes	tcdA
TRNA_RS40460	20.91	53.51	1.35562	1.01e-14	2.86e-14	yes	ywqC
TRNA_RS41620	9.52	24.33	1.3537	1.5e-17	4.55e-17	yes	licR
TRNA_RS33465	40.85	104.35	1.35302	3.38e-35	1.39e-34	yes	hepT
TRNA_RS21645	4.16	10.61	1.35077	4.83e-06	9.98e-06	yes	yaaH
TRNA_RS39485	2.64	6.73	1.35007	0.00798014	0.0131042	yes	yvbI
TRNA_RS24360	7.83	19.95	1.3493	0.00186826	0.0032549	yes	--
TRNA_RS32455	100.17	255.19	1.34912	2.08e-80	1.44e-79	yes	--
TRNA_RS27335	10.41	26.52	1.34911	0.000222787	0.00041581	yes	BLi01172
TRNA_RS26915	2.33	5.89	1.33794	1.63e-05	3.27e-05	yes	pbpF
TRNA_RS25835	33.71	85.09	1.33581	1.25e-26	4.5e-26	yes	yfhB
TRNA_RS23575	79.41	200.23	1.33427	3.19e-53	1.68e-52	yes	tcyA
TRNA_RS41000	6.84	17.18	1.32866	5.66e-08	1.28e-07	yes	mmgC
TRNA_RS26210	8.69	21.76	1.32425	4.84e-08	1.1e-07	yes	--
TRNA_RS36120	1854.58	4633.34	1.32096	0	0	yes	leuD
TRNA_RS24910	14.56	36.3	1.31796	8.67e-12	2.26e-11	yes	yeaB
TRNA_RS39085	45.49	113.37	1.31742	2.8e-39	1.23e-38	yes	iolW
TRNA_RS38840	182.76	454.98	1.31585	1.1e-103	8.88e-103	yes	fhuC
TRNA_RS32695	213.21	529.48	1.3123	2.31e-85	1.63e-84	yes	yvgO
TRNA_RS30425	27.27	67.62	1.31014	1.99e-05	3.97e-05	yes	rpmB
TRNA_RS33470	79.14	195.1	1.30173	7.5e-44	3.54e-43	yes	menG
TRNA_RS36940	41.33	101.74	1.29963	9.41e-24	3.22e-23	yes	ytxE
TRNA_RS34305	21.47	52.79	1.29794	1.02e-16	3.04e-16	yes	yqiS
TRNA_RS25795	20.23	49.63	1.29472	1.52e-26	5.47e-26	yes	xloA
TRNA_RS26805	11.59	28.4	1.29301	9.2e-13	2.49e-12	yes	yhaO
TRNA_RS24770	6.33	15.49	1.29106	0.000192619	0.000361487	yes	pdaC
TRNA_RS36480	5	12.23	1.29042	0.000932538	0.00166974	yes	araD
TRNA_RS23825	64.72	157.51	1.28316	5.91e-37	2.5e-36	yes	nfrA2
TRNA_RS28410	7.56	18.35	1.27932	5.53e-07	1.19e-06	yes	linE
TRNA_RS37630	31.12	75.41	1.27691	9.48e-17	2.83e-16	yes	ktrC
TRNA_RS30300	130.2	315.21	1.27558	6.87e-66	4.15e-65	yes	cysH
TRNA_RS35040	16.29	39.42	1.27494	9.8e-10	2.38e-09	yes	deoC1
TRNA_RS36125	1806.14	4370.16	1.27478	0	0	yes	leuC
TRNA_RS22135	198.59	479.54	1.27186	4.98e-54	2.66e-53	yes	rplL
TRNA_RS27945	12.36	29.79	1.26915	9.28e-07	1.99e-06	yes	ysmB
TRNA_RS31565	6.63	15.94	1.26557	0.000274287	0.000508633	yes	yneB
TRNA_RS38285	82.32	197.86	1.26517	3.75e-13	1.02e-12	yes	--
TRNA_RS34785	19.26	46.15	1.26072	6.22e-06	1.28e-05	yes	yqfZ
TRNA_RS28200	13.82	33.03	1.25702	5.2e-12	1.37e-11	yes	xkdT
TRNA_RS38125	2.11	5.02	1.25044	0.00270936	0.00463824	yes	--
TRNA_RS42885	14.08	33.48	1.24965	7.46e-09	1.76e-08	yes	yvoA
TRNA_RS40475	47.69	113.32	1.24864	5.66e-31	2.19e-30	yes	cof
TRNA_RS27395	3.07	7.29	1.24768	0.000136775	0.000259546	yes	ddc
TRNA_RS43005	18.61	44.01	1.24175	7.44e-11	1.88e-10	yes	rsmG
TRNA_RS22320	671.75	1588.35	1.24153	4.6e-300	8.05e-299	yes	rpoA
TRNA_RS22975	2.75	6.5	1.24101	0.0022628	0.00391494	yes	ybdO
TRNA_RS35825	180.26	420.42	1.22175	6.28e-33	2.5e-32	yes	yrbF
TRNA_RS34025	7.32	17.04	1.21901	2.46e-05	4.87e-05	yes	nikC
TRNA_RS23815	3.92	9.12	1.21818	0.00157901	0.0027781	yes	ycnC
TRNA_RS28175	11.72	27.26	1.21781	9.72e-31	3.77e-30	yes	xkdO
TRNA_RS29510	83.45	193.74	1.21514	2.88e-30	1.11e-29	yes	yxaI
TRNA_RS38905	108.33	251.24	1.21363	7.1e-44	3.36e-43	yes	yvgT
TRNA_RS36925	10.86	25.17	1.21268	7.46e-06	1.53e-05	yes	acuA
TRNA_RS22530	206.11	477.36	1.21166	2e-158	2.12e-157	yes	glmM
TRNA_RS33770	30.64	70.92	1.21078	3.05e-44	1.45e-43	yes	LIG1
TRNA_RS42260	1.78	4.12	1.21077	0.00948508	0.0154737	yes	dbpA
TRNA_RS37140	96.92	224.24	1.21018	1.55e-76	1.03e-75	yes	idhA
TRNA_RS35490	31.25	72.04	1.20494	1.39e-41	6.37e-41	yes	sacC
TRNA_RS23570	88.46	203.87	1.20455	7.04e-41	3.2e-40	yes	tcyB
TRNA_RS41120	10.11	23.27	1.20269	1.75e-10	4.38e-10	yes	benK
TRNA_RS22460	12.31	28.28	1.19995	2.13e-12	5.68e-12	yes	SH0741
TRNA_RS36920	59.37	136.16	1.1975	6.38e-63	3.76e-62	yes	acsA
TRNA_RS37915	186.34	425.54	1.19136	7.44e-46	3.63e-45	yes	kapB
TRNA_RS23295	6.12	13.97	1.19073	0.000770539	0.00138564	yes	ccdA
TRNA_RS24815	2.86	6.52	1.18886	2.06e-05	4.11e-05	yes	mdxK
TRNA_RS23695	2.3	5.24	1.18793	0.0022238	0.0038528	yes	araG
TRNA_RS42670	256.5	583.54	1.18587	8.23e-56	4.47e-55	yes	--
TRNA_RS42415	10.78	24.49	1.18384	1.16e-06	2.48e-06	yes	iolR
TRNA_RS39930	12.53	28.45	1.18304	4.84e-05	9.42e-05	yes	yfiV
TRNA_RS22715	21.84	49.33	1.17549	3.62e-13	9.88e-13	yes	qorB
TRNA_RS36380	25.3	57	1.17182	2.88e-05	5.65e-05	yes	zapA
TRNA_RS41005	8.55	19.25	1.17086	5.31e-06	1.09e-05	yes	mmgB
TRNA_RS23790	249.42	559.32	1.1651	1.06e-127	9.84e-127	yes	yclN
TRNA_RS39980	424.66	949.39	1.16069	0	0	yes	uvrA
TRNA_RS27400	2.04	4.56	1.16046	0.00311407	0.00531165	yes	rhbC
TRNA_RS36970	8.65	19.31	1.15858	0.00311407	0.00531165	yes	yhaH
TRNA_RS34290	84.57	187.87	1.15152	1.69e-66	1.03e-65	yes	bfmBC
TRNA_RS22165	427.86	950.02	1.15082	2.95e-108	2.47e-107	yes	rpsG
TRNA_RS37175	6.29	13.96	1.15017	0.000627239	0.00113394	yes	udh
TRNA_RS39690	5.06	11.23	1.15015	0.000627239	0.00113394	yes	serA
TRNA_RS42675	359.89	797.09	1.14719	2.77e-128	2.58e-127	yes	lolD
TRNA_RS33690	171.8	380.38	1.14671	3.99e-140	3.95e-139	yes	resB
TRNA_RS40790	1183.94	2618.87	1.14535	2.33e-204	2.98e-203	yes	atpC
TRNA_RS32775	23.1	51.09	1.14515	7.63e-11	1.92e-10	yes	yoaJ
TRNA_RS36150	653.44	1444.75	1.14469	0	0	yes	ilvB
TRNA_RS25165	23.48	51.89	1.14402	3.04e-16	9e-16	yes	gmuG
TRNA_RS25755	18.33	40.46	1.14229	7.94e-16	2.32e-15	yes	glvA
TRNA_RS35060	32.14	70.93	1.14203	2.84e-22	9.47e-22	yes	dnaJ
TRNA_RS37310	11.45	25.26	1.14151	3.31e-09	7.91e-09	yes	sstT
TRNA_RS36915	100.69	221.53	1.13758	4.37e-68	2.7e-67	yes	tyrS1
TRNA_RS36425	111.62	245.52	1.13724	3e-133	2.86e-132	yes	pheT
TRNA_RS35210	23.92	52.45	1.13273	0.000185313	0.000348125	yes	--
TRNA_RS25990	50.47	110.38	1.12898	4.11e-26	1.46e-25	yes	ygxA
TRNA_RS28020	220.62	482.46	1.12885	7.77e-64	4.63e-63	yes	yoeB
TRNA_RS38460	20.07	43.71	1.12292	1.67e-10	4.18e-10	yes	bsn
TRNA_RS37135	43.22	94.02	1.12127	6.98e-17	2.09e-16	yes	yteU
TRNA_RS33395	271.65	590.35	1.11982	5.48e-157	5.8e-156	yes	aroA
TRNA_RS42630	16.89	36.67	1.11843	7.29e-11	1.84e-10	yes	--
TRNA_RS21770	1285.25	2788.98	1.11769	2.52e-164	2.74e-163	yes	abrB
TRNA_RS42185	8	17.33	1.1152	0.000306343	0.000565278	yes	tenA
TRNA_RS35850	6.8	14.73	1.11515	0.00248972	0.00428379	yes	ruvA
TRNA_RS24300	9.85	21.33	1.11469	0.000306343	0.000565278	yes	yxbF
TRNA_RS34650	28.63	61.91	1.11264	4.51e-05	8.8e-05	yes	yqgY
TRNA_RS27985	723.59	1564.63	1.11258	9.35e-103	7.5e-102	yes	--
TRNA_RS23530	51.31	110.9	1.11195	1.39e-19	4.43e-19	yes	yczE
TRNA_RS22755	9.64	20.8	1.10948	3.61e-06	7.5e-06	yes	ybfH
TRNA_RS33790	78.06	168.27	1.10812	1.61e-19	5.11e-19	yes	ppiB
TRNA_RS33490	724.76	1561.76	1.1076	3.59e-99	2.81e-98	yes	hupA
TRNA_RS40635	18.28	39.37	1.10683	2.56e-06	5.35e-06	yes	bar
TRNA_RS23280	41.02	88.32	1.10641	2.56e-06	5.35e-06	yes	--
TRNA_RS23285	174.48	375.54	1.1059	1.34e-128	1.25e-127	yes	yceG
TRNA_RS28475	16.25	34.89	1.10237	5.06e-09	1.2e-08	yes	PA1195
TRNA_RS35705	27.43	58.82	1.10055	4.38e-38	1.89e-37	yes	alaS
TRNA_RS30340	2.25	4.78	1.08709	0.000246747	0.000458928	yes	yloB
TRNA_RS42100	191.7	407.09	1.0865	2.05e-100	1.62e-99	yes	metE
TRNA_RS29895	110.79	235.05	1.08514	2.02e-19	6.38e-19	yes	ylaH
TRNA_RS27710	7.63	16.15	1.08178	6.82e-06	1.4e-05	yes	--
TRNA_RS37355	5.49	11.59	1.078	0.0317205	0.0487327	yes	dps
TRNA_RS40985	248.3	522.47	1.07326	5.77e-157	6.07e-156	yes	pyrG
TRNA_RS41515	26.05	54.81	1.07316	1.99e-18	6.16e-18	yes	dgoT
TRNA_RS32785	427.08	897.81	1.0719	2.53e-132	2.38e-131	yes	TM_0019
TRNA_RS37620	2.47	5.19	1.07122	0.0214513	0.0338315	yes	rapD
TRNA_RS24900	5.44	11.43	1.07115	0.000579873	0.00105339	yes	--
TRNA_RS42265	14.25	29.9	1.06918	1.11e-05	2.26e-05	yes	--
TRNA_RS38020	142.48	298.77	1.06828	3.74e-27	1.36e-26	yes	mrpG
TRNA_RS39755	43.55	91.18	1.06604	1.07e-13	2.94e-13	yes	yvdD
TRNA_RS25465	41.46	86.73	1.06481	2.75e-29	1.05e-28	yes	treP
TRNA_RS37280	127.44	266.47	1.06415	1.9e-32	7.54e-32	yes	ytoA
TRNA_RS41015	7.23	15.06	1.05865	1e-08	2.36e-08	yes	hdrD
TRNA_RS38890	187.68	390.9	1.05852	1.96e-92	1.46e-91	yes	ycbU
TRNA_RS23500	5.56	11.58	1.05848	0.00470036	0.00785632	yes	srfAD
TRNA_RS34295	77.91	162.25	1.05834	7.5e-41	3.4e-40	yes	buk
TRNA_RS28115	21.43	44.61	1.05774	7.72e-15	2.19e-14	yes	xtmB
TRNA_RS35630	44.81	93.22	1.05682	4.57e-21	1.49e-20	yes	mccA
TRNA_RS26910	57.61	119.83	1.0566	2.46e-15	7.07e-15	yes	hmoB
TRNA_RS22280	702.31	1458.59	1.05439	5.07e-256	7.51e-255	yes	secY
TRNA_RS23650	5.77	11.98	1.05398	0.00269561	0.00461681	yes	--
TRNA_RS41990	372.54	772.29	1.05175	1.92e-181	2.22e-180	yes	arcD
TRNA_RS38845	146.22	302.99	1.05113	6.07e-65	3.63e-64	yes	fhuG
TRNA_RS30530	3345.16	6923.55	1.04944	6.84e-288	1.17e-286	yes	rplS
TRNA_RS41595	58.49	120.73	1.04552	1.36e-34	5.54e-34	yes	yvqJ
TRNA_RS24715	26.84	55.39	1.04524	5.41e-11	1.37e-10	yes	ydjH
TRNA_RS35760	615.35	1269.33	1.04459	2.03e-276	3.29e-275	yes	aspS
TRNA_RS42230	1332.31	2738.1	1.03925	0	0	yes	bglP
TRNA_RS30095	85.37	174.82	1.03407	6.54e-54	3.48e-53	yes	murE
TRNA_RS34300	98.53	201.6	1.03286	3.86e-47	1.92e-46	yes	ldh
TRNA_RS31125	83.15	170.01	1.03183	3.69e-13	1.01e-12	yes	BLi01945
TRNA_RS40520	169.33	345.6	1.02927	2.5e-27	9.15e-27	yes	ssbB
TRNA_RS36340	4.88	9.95	1.02782	0.00932491	0.0152257	yes	etfB
TRNA_RS34665	39.81	81.14	1.02728	5.13e-07	1.11e-06	yes	yqgV
TRNA_RS30465	346.82	706.45	1.0264	1.03e-123	9.32e-123	yes	fabD
TRNA_RS41060	6.54	13.32	1.02623	1.83e-07	4.04e-07	yes	pbpG
TRNA_RS22160	611.39	1245.17	1.02618	2.61e-100	2.06e-99	yes	rpsL
TRNA_RS38165	18332.8	37330.3	1.02592	0	0	yes	esxA
TRNA_RS25915	77.12	156.23	1.01849	2.19e-26	7.85e-26	yes	fabL
TRNA_RS32795	427.7	866.01	1.01778	1.04e-101	8.27e-101	yes	drgA
TRNA_RS41330	4.37	8.81	1.01151	7.72e-05	0.000149312	yes	spaT
TRNA_RS34530	78.6	158.37	1.0107	3.23e-41	1.47e-40	yes	opuAA
TRNA_RS36945	34.4	69.26	1.00961	1.37e-13	3.77e-13	yes	ytxD
TRNA_RS31765	9.54	19.17	1.00679	1.85e-06	3.92e-06	yes	--
TRNA_RS30965	71.28	143.23	1.00676	1.22e-38	5.33e-38	yes	ymfH
TRNA_RS37810	7.38	14.78	1.00195	0.00342092	0.00580068	yes	yqeB
TRNA_RS31275	236.28	118.09	-1.00061	2.55e-37	1.08e-36	yes	cwlM
TRNA_RS22065	537.61	268.63	-1.00094	3.31e-73	2.15e-72	yes	ispD
TRNA_RS27725	166.28	82.98	-1.00278	6.62e-32	2.6e-31	yes	BLi01249
TRNA_RS42215	189.75	94.59	-1.00434	1.25e-39	5.54e-39	yes	bceS
TRNA_RS25425	83.61	41.64	-1.00571	1.21e-12	3.25e-12	yes	sdpI
TRNA_RS33760	870.36	433.4	-1.00591	3.09e-152	3.18e-151	yes	ribD
TRNA_RS34075	420.55	209.35	-1.00636	9.55e-79	6.5e-78	yes	coaA
TRNA_RS34230	1327.13	659.51	-1.00884	5.96e-169	6.59e-168	yes	misCB
TRNA_RS37900	41.05	20.39	-1.00952	1.19e-05	2.41e-05	yes	--
TRNA_RS42585	90.51	44.92	-1.01072	9.51e-24	3.26e-23	yes	xylR
TRNA_RS35650	303.69	150.31	-1.01466	6.94e-44	3.29e-43	yes	yrrS
TRNA_RS41875	190.07	94.07	-1.01472	1.23e-15	3.57e-15	yes	ansR
TRNA_RS21620	10.44	5.16	-1.01668	0.000899674	0.00161398	yes	cdaR
TRNA_RS37425	101.37	50.05	-1.01819	3.35e-19	1.05e-18	yes	menH
TRNA_RS32225	3.12	1.54	-1.01862	0.0176784	0.0280458	yes	--
TRNA_RS36080	4438.79	2176.21	-1.02835	0	0	yes	hemA
TRNA_RS42515	44.41	21.76	-1.02921	2.07e-08	4.81e-08	yes	yxdJ
TRNA_RS27900	821.78	402.65	-1.02923	1.02e-71	6.59e-71	yes	yjcF
TRNA_RS27880	310.58	151.84	-1.03241	9.69e-40	4.3e-39	yes	yngC
TRNA_RS41590	1165.31	569.44	-1.0331	1.5e-194	1.81e-193	yes	ilvK
TRNA_RS32760	29.88	14.59	-1.0342	0.00413006	0.00694964	yes	yoyC
TRNA_RS33785	101.47	49.53	-1.03468	2.56e-26	9.16e-26	yes	rapA
TRNA_RS31320	70.04	34.09	-1.03883	3.34e-24	1.15e-23	yes	hyuB
TRNA_RS40580	596.87	290.45	-1.03913	7.23e-108	6.01e-107	yes	ppaC
TRNA_RS27670	10945.7	5319.09	-1.04112	0	0	yes	spxA
TRNA_RS26840	93.56	45.46	-1.04129	3.18e-12	8.41e-12	yes	yhaJ
TRNA_RS40575	221.65	107.64	-1.04207	1.83e-29	7e-29	yes	bcrC
TRNA_RS26605	435.95	211.64	-1.04255	5.29e-41	2.41e-40	yes	cueR
TRNA_RS29720	53.45	25.94	-1.04301	0.000138253	0.000262086	yes	ykoA
TRNA_RS36645	136.87	66.34	-1.04486	2.27e-23	7.67e-23	yes	phoP
TRNA_RS22630	112.4	54.44	-1.0459	3.12e-40	1.4e-39	yes	citS
TRNA_RS37045	55.82	27	-1.04782	1.17e-27	4.31e-27	yes	amyX
TRNA_RS38080	141.55	68.39	-1.04945	8.05e-39	3.51e-38	yes	yhjK
TRNA_RS31105	377.81	182.29	-1.05143	2.49e-55	1.34e-54	yes	yoaK
TRNA_RS33160	570.02	275.01	-1.05153	3.1e-72	2e-71	yes	xpt
TRNA_RS32055	6.43	3.1	-1.05255	0.00172494	0.00302207	yes	dacC
TRNA_RS25195	182.5	87.82	-1.05528	4.39e-38	1.89e-37	yes	dagK
TRNA_RS29815	6690.7	3217.3	-1.05631	0	0	yes	pdhD
TRNA_RS28585	1297.5	623.91	-1.05632	7.64e-199	9.54e-198	yes	isp
TRNA_RS41430	149.32	71.75	-1.05736	1.78e-28	6.69e-28	yes	thiM
TRNA_RS32840	72.73	34.93	-1.05808	3.89e-15	1.11e-14	yes	vanYB
TRNA_RS26730	316.72	152.04	-1.05876	2.57e-60	1.47e-59	yes	lrp
TRNA_RS30585	281.93	135.31	-1.05907	1.42e-35	5.88e-35	yes	clpQ
TRNA_RS28330	2.71	1.3	-1.05978	0.0127768	0.0205218	yes	yesS
TRNA_RS37980	15.21	7.29	-1.06103	5.11e-06	1.06e-05	yes	maeN
TRNA_RS29575	167.93	80.43	-1.06205	1.36e-18	4.25e-18	yes	ykuL
TRNA_RS25400	59.34	28.42	-1.0621	2.27e-09	5.44e-09	yes	--
TRNA_RS34475	65.11	31.18	-1.06226	4.64e-08	1.06e-07	yes	aroQ
TRNA_RS32845	190.97	91.41	-1.06292	1.56e-31	6.11e-31	yes	deoD
TRNA_RS32755	23.98	11.47	-1.06397	0.00299352	0.00511536	yes	yojF
TRNA_RS31315	43.15	20.53	-1.07163	1.59e-22	5.32e-22	yes	hyuA
TRNA_RS26855	14.44	6.87	-1.07169	0.022776	0.0356197	yes	yhaH
TRNA_RS27375	324.68	154.27	-1.07356	6.94e-76	4.58e-75	yes	degA
TRNA_RS36750	361.86	171.62	-1.07621	3.56e-61	2.05e-60	yes	fabG
TRNA_RS26885	46.83	22.21	-1.07622	1.24e-09	3e-09	yes	ecsA
TRNA_RS32395	13.03	6.17	-1.07849	0.000352974	0.000648446	yes	yobV
TRNA_RS40960	878.58	415.54	-1.08019	3.12e-195	3.81e-194	yes	murA2
TRNA_RS26610	579.29	272.92	-1.08581	1.35e-153	1.39e-152	yes	yhdT
TRNA_RS40430	64.69	30.47	-1.08615	5.29e-15	1.51e-14	yes	alsR
TRNA_RS41865	222.93	104.94	-1.08703	1.75e-70	1.11e-69	yes	ansB
TRNA_RS33070	341.51	160.63	-1.08819	4.03e-88	2.93e-87	yes	ugtP
TRNA_RS25875	80.17	37.61	-1.09195	1.43e-06	3.05e-06	yes	yfhJ
TRNA_RS37050	91.59	42.96	-1.0922	1.35e-21	4.44e-21	yes	LCKB2
TRNA_RS36095	290.91	136.36	-1.09315	1.78e-137	1.74e-136	yes	lon1
TRNA_RS26850	2559.57	1198.66	-1.09448	1.83e-247	2.65e-246	yes	hpr
TRNA_RS24100	50.45	23.62	-1.09485	0.000214431	0.000400814	yes	ydzK
TRNA_RS27425	31.93	14.9	-1.0996	6.07e-08	1.37e-07	yes	Dhrs1
TRNA_RS42325	6.95	3.24	-1.10102	0.000306343	0.000565278	yes	ydaL
TRNA_RS34070	51.9	24.16	-1.10311	3.41e-06	7.1e-06	yes	yqjT
TRNA_RS41425	190.89	88.7	-1.10574	2.09e-32	8.26e-32	yes	thiE
TRNA_RS37375	71.43	33.17	-1.10665	1.39e-11	3.6e-11	yes	csh
TRNA_RS38465	25.16	11.67	-1.10833	1.48e-06	3.15e-06	yes	cutM
TRNA_RS25980	2788.8	1292.99	-1.10893	6.27e-215	8.24e-214	yes	perR
TRNA_RS24790	11.78	5.46	-1.10937	1.76e-06	3.73e-06	yes	bbmA
TRNA_RS29625	1674.68	776.08	-1.10961	1.31e-186	1.55e-185	yes	rok
TRNA_RS28280	156.67	72.55	-1.11068	6.59e-39	2.88e-38	yes	pit
TRNA_RS21750	34.55	15.91	-1.11875	0.000185313	0.000348125	yes	BLi00046
TRNA_RS33980	158.54	72.94	-1.12006	2.17e-14	6.1e-14	yes	yqkB
TRNA_RS38510	427.09	196.22	-1.12207	1.09e-77	7.33e-77	yes	sufC
TRNA_RS32040	198.79	91.1	-1.12572	3.8e-58	2.12e-57	yes	nrnB
TRNA_RS34980	104.61	47.79	-1.13024	1.05e-11	2.74e-11	yes	dgkA
TRNA_RS22935	199.95	91.21	-1.13238	6.38e-37	2.69e-36	yes	ycbG
TRNA_RS29495	517.11	235.66	-1.13376	3.1e-207	3.98e-206	yes	pbpH
TRNA_RS41845	4094.67	1862.68	-1.13637	0	0	yes	ywcJ
TRNA_RS39870	79.04	35.89	-1.139	1.64e-14	4.61e-14	yes	hisH
TRNA_RS33710	7.89	3.57	-1.1441	0.0238373	0.0371862	yes	spmA
TRNA_RS27905	2260.34	1022.57	-1.14434	1.11e-218	1.47e-217	yes	--
TRNA_RS25850	11.65	5.27	-1.14446	0.00786634	0.012923	yes	--
TRNA_RS42315	13.81	6.24	-1.1461	2.42e-05	4.79e-05	yes	--
TRNA_RS36630	93.16	42.07	-1.14692	1.58e-21	5.21e-21	yes	mutM
TRNA_RS38305	173.38	78.16	-1.14944	3.03e-16	8.95e-16	yes	--
TRNA_RS42910	292.8	131.96	-1.14981	2.44e-67	1.49e-66	yes	yybS
TRNA_RS36075	168.91	76.05	-1.15123	2.94e-37	1.25e-36	yes	hemX
TRNA_RS40245	216.01	97.13	-1.15311	3.2e-51	1.65e-50	yes	lytR
TRNA_RS25590	172.43	77.45	-1.15467	1.61e-37	6.86e-37	yes	Sfri_0331
TRNA_RS35700	557.87	250.46	-1.15535	1.93e-39	8.51e-39	yes	BLi02868
TRNA_RS35730	35.36	15.87	-1.15582	1.8e-07	3.97e-07	yes	yrrB
TRNA_RS29505	1051.5	471.92	-1.15583	2.26e-232	3.16e-231	yes	aspC
TRNA_RS40525	11.55	5.18	-1.15687	0.0289589	0.044784	yes	ywpG
TRNA_RS35690	220.63	98.9	-1.15759	4.17e-18	1.28e-17	yes	BLi02866
TRNA_RS37320	40.97	18.36	-1.158	3.95e-10	9.71e-10	yes	ytmA
TRNA_RS27665	159.34	71.36	-1.15892	1.04e-25	3.68e-25	yes	--
TRNA_RS30735	20.53	9.18	-1.16117	0.000548662	0.000998633	yes	cheW
TRNA_RS36275	332.9	148.77	-1.16201	1.53e-68	9.48e-68	yes	racE
TRNA_RS33020	1127.49	503.51	-1.16302	7.03e-143	7.06e-142	yes	ypjQ
TRNA_RS27420	176.86	78.6	-1.17001	2.07e-22	6.92e-22	yes	yitI
TRNA_RS25290	228.98	101.7	-1.1709	3.88e-108	3.24e-107	yes	yfmR
TRNA_RS37010	197.39	87.53	-1.1732	1.01e-55	5.48e-55	yes	pepA
TRNA_RS28505	5245.21	2325.44	-1.1735	0	0	yes	--
TRNA_RS32370	1540.28	681.97	-1.17541	1.77e-258	2.66e-257	yes	yndG
TRNA_RS29620	45.66	20.21	-1.17586	4.97e-07	1.07e-06	yes	ykuV
TRNA_RS33580	888.78	393.38	-1.1759	8.37e-227	1.15e-225	yes	gudB
TRNA_RS41220	58.93	26.06	-1.17717	3.15e-06	6.58e-06	yes	ywdI
TRNA_RS35920	14.43	6.38	-1.17744	7.33e-06	1.5e-05	yes	iscS
TRNA_RS41625	50.29	22.22	-1.17841	1.27e-09	3.07e-09	yes	--
TRNA_RS24685	28.4	12.54	-1.17935	0.000326333	0.000600684	yes	Mb3100c
TRNA_RS25675	13.72	6.05	-1.18127	8.71e-06	1.77e-05	yes	ydhE
TRNA_RS37725	181.62	80.03	-1.18231	5.71e-12	1.5e-11	yes	ypzJ
TRNA_RS24255	148.77	65.33	-1.18727	1.35e-34	5.51e-34	yes	rsbRA
TRNA_RS41205	48.13	21.1	-1.18969	4.72e-10	1.16e-09	yes	yfiK
TRNA_RS41215	224.71	98.15	-1.195	4.27e-76	2.82e-75	yes	pucK
TRNA_RS34725	701.39	305.74	-1.19791	1.07e-65	6.44e-65	yes	yqzD
TRNA_RS25565	42.95	18.66	-1.20271	1.31e-07	2.92e-07	yes	yfkM
TRNA_RS31050	105.84	45.95	-1.20375	2.45e-73	1.59e-72	yes	mutS
TRNA_RS26580	605.59	262.59	-1.20553	4.85e-98	3.75e-97	yes	plsC
TRNA_RS40355	584.51	253.17	-1.20712	1.48e-140	1.48e-139	yes	lytR
TRNA_RS31440	38.18	16.52	-1.2086	1.93e-06	4.07e-06	yes	rok
TRNA_RS25190	672.25	290.85	-1.20872	5.55e-157	5.86e-156	yes	URH2
TRNA_RS25410	21.31	9.21	-1.21026	4.48e-06	9.28e-06	yes	yflN
TRNA_RS37055	121.28	52.41	-1.21043	1.72e-33	6.92e-33	yes	--
TRNA_RS21600	1294.46	558.66	-1.21231	1.19e-180	1.37e-179	yes	pdxT
TRNA_RS32365	2391.3	1031.97	-1.21239	3.52e-284	5.88e-283	yes	yndH
TRNA_RS27260	123.79	53.42	-1.21244	4.22e-120	3.74e-119	yes	addA
TRNA_RS24055	156.02	67.29	-1.21327	1e-14	2.83e-14	yes	ydzA
TRNA_RS40770	15.2	6.54	-1.21671	7.44e-06	1.52e-05	yes	spoIID
TRNA_RS42320	9.07	3.9	-1.21763	0.00158952	0.00279267	yes	ydaK
TRNA_RS32355	284.92	122.47	-1.21813	3.2e-40	1.43e-39	yes	--
TRNA_RS30130	15.87	6.82	-1.21846	0.000193958	0.000363818	yes	ylxW
TRNA_RS37430	129.91	55.74	-1.22073	1.13e-62	6.62e-62	yes	menD
TRNA_RS34400	127.75	54.76	-1.22213	7.66e-16	2.24e-15	yes	nusB
TRNA_RS31055	227.9	97.38	-1.2267	1.11e-117	9.71e-117	yes	mutL
TRNA_RS42490	32.4	13.82	-1.22924	0.00189761	0.00330142	yes	--
TRNA_RS33125	15.27	6.48	-1.23663	0.0244257	0.0380407	yes	ypbS
TRNA_RS28045	232.39	98.53	-1.23791	1.61e-29	6.15e-29	yes	ymzD
TRNA_RS39020	819.47	347.27	-1.23863	1.79e-123	1.61e-122	yes	pfpI
TRNA_RS33730	13.18	5.56	-1.24519	0.000228483	0.000425804	yes	scpA
TRNA_RS33025	615.69	258.97	-1.24942	4.43e-106	3.64e-105	yes	ypjP
TRNA_RS40030	146.04	61.41	-1.24982	5.07e-31	1.97e-30	yes	ftsE
TRNA_RS28860	83.46	35.09	-1.25002	1.15e-72	7.42e-72	yes	26
TRNA_RS25440	190.8	80.14	-1.25147	9.25e-38	3.96e-37	yes	yiiM
TRNA_RS37445	7.67	3.22	-1.25217	0.0055707	0.00928202	yes	yocK
TRNA_RS38140	127.18	53.34	-1.25358	4.1e-20	1.32e-19	yes	yueC
TRNA_RS22070	281.65	117.81	-1.25744	5.38e-41	2.45e-40	yes	ispF
TRNA_RS27460	207.12	86.62	-1.25769	3.94e-53	2.08e-52	yes	yitS
TRNA_RS41070	503.7	210.58	-1.2582	5.11e-96	3.89e-95	yes	--
TRNA_RS32940	168.64	70.43	-1.25968	1.05e-23	3.58e-23	yes	ypoP
TRNA_RS37315	81.3	33.86	-1.26367	2.51e-07	5.51e-07	yes	ytmB
TRNA_RS40750	46.93	19.54	-1.26408	1.94e-19	6.14e-19	yes	oxlT
TRNA_RS40860	62.92	25.72	-1.29063	1.56e-10	3.9e-10	yes	ywlE
TRNA_RS36625	218.21	89.05	-1.29303	6.84e-44	3.24e-43	yes	--
TRNA_RS34365	103.08	42.02	-1.29462	2.65e-16	7.85e-16	yes	argR
TRNA_RS29660	25.7	10.47	-1.29551	0.00384377	0.00649417	yes	moaD
TRNA_RS34360	262.51	106.9	-1.29611	7.49e-134	7.13e-133	yes	recN
TRNA_RS23515	274.98	111.82	-1.29815	3.14e-58	1.75e-57	yes	sfp
TRNA_RS35680	37.05	15.05	-1.29971	3.07e-09	7.35e-09	yes	mdmC
TRNA_RS39540	122.54	49.5	-1.30775	4.12e-40	1.84e-39	yes	limB
TRNA_RS25185	734.66	296.61	-1.30851	6.71e-122	6.01e-121	yes	rimJ
TRNA_RS25855	94.18	38	-1.30942	1.03e-28	3.88e-28	yes	yfhF
TRNA_RS24695	32.77	13.19	-1.31293	2.95e-17	8.9e-17	yes	pnbA
TRNA_RS38635	48.64	19.55	-1.31497	1.52e-19	4.83e-19	yes	dacB
TRNA_RS41105	17.18	6.9	-1.31606	0.00457933	0.00766428	yes	yjdJ
TRNA_RS40240	17.66	7.09	-1.31663	0.00457933	0.00766428	yes	lytA
TRNA_RS39925	270.31	108.27	-1.31998	5.1e-78	3.45e-77	yes	hprK
TRNA_RS39840	75.87	30.37	-1.32088	5.46e-25	1.9e-24	yes	trxB
TRNA_RS39880	49.62	19.82	-1.32396	3.17e-22	1.06e-21	yes	hisD
TRNA_RS40980	172.12	68.57	-1.32777	3.79e-31	1.48e-30	yes	ywjG
TRNA_RS36295	23.34	9.29	-1.32905	6.5e-05	0.000126303	yes	ysmA
TRNA_RS30345	418.32	165.87	-1.33455	3.3e-110	2.79e-109	yes	yloC
TRNA_RS31035	918.85	363.28	-1.33875	0	0	yes	miaB
TRNA_RS38215	28.25	11.15	-1.34121	1.17e-07	2.6e-07	yes	yocH
TRNA_RS38785	112.8	44.43	-1.34416	5.05e-31	1.97e-30	yes	yvrD
TRNA_RS36620	247.21	97.06	-1.34879	2.37e-50	1.21e-49	yes	coaE
TRNA_RS22055	363.06	142.23	-1.35198	8.04e-119	7.09e-118	yes	disA
TRNA_RS38395	205.63	80.43	-1.35425	1.2e-88	8.72e-88	yes	yunD
TRNA_RS36590	25.45	9.92	-1.35925	2.63e-05	5.2e-05	yes	nrdR
TRNA_RS30745	30.16	11.74	-1.3612	1.16e-06	2.49e-06	yes	cheD
TRNA_RS36735	149.85	58.22	-1.36393	5.79e-66	3.5e-65	yes	guaB
TRNA_RS29470	1163.31	451.92	-1.3641	3.3e-224	4.48e-223	yes	ykwB
TRNA_RS34730	266.29	103.21	-1.36742	2.87e-44	1.37e-43	yes	yqzC
TRNA_RS36265	26.89	10.4	-1.37049	3.36e-08	7.71e-08	yes	rph
TRNA_RS30715	35.04	13.53	-1.37284	4.91e-15	1.4e-14	yes	flhF
TRNA_RS28500	1381.73	532.66	-1.37519	3.21e-280	5.3e-279	yes	--
TRNA_RS36985	204.4	78.79	-1.37531	1.94e-178	2.22e-177	yes	sftA
TRNA_RS30725	11.84	4.56	-1.37656	9.08e-06	1.85e-05	yes	cheB
TRNA_RS32935	229.38	88.17	-1.37938	5.71e-44	2.72e-43	yes	msrA
TRNA_RS37825	204.89	78.58	-1.38262	1.58e-48	7.95e-48	yes	--
TRNA_RS35695	392.68	150.47	-1.38388	6.24e-57	3.45e-56	yes	--
TRNA_RS25080	706.67	270.02	-1.38797	6.08e-245	8.75e-244	yes	yerH
TRNA_RS29435	8.48	3.24	-1.38807	0.000293631	0.000543159	yes	ykvZ
TRNA_RS24690	97.69	37.3	-1.38904	8.92e-28	3.29e-27	yes	dltE
TRNA_RS30730	20.22	7.71	-1.39098	5.15e-16	1.51e-15	yes	cheA
TRNA_RS37410	87.45	33.28	-1.3938	2.03e-35	8.4e-35	yes	menC
TRNA_RS35285	9.34	3.54	-1.39967	3.66e-06	7.6e-06	yes	ETHE1
TRNA_RS37105	293.34	111.08	-1.40097	6.57e-121	5.87e-120	yes	ifcA
TRNA_RS28510	677.65	255.89	-1.40502	1.81e-115	1.57e-114	yes	ykkA
TRNA_RS38095	34.62	13.06	-1.40645	2.15e-06	4.52e-06	yes	yueI
TRNA_RS39915	407.03	153.46	-1.40727	4.6e-125	4.22e-124	yes	yvoD
TRNA_RS23325	34.79	13.09	-1.41021	2e-09	4.82e-09	yes	--
TRNA_RS22645	2.66	1	-1.41143	0.0290618	0.0448875	yes	yqjV
TRNA_RS23385	7.61	2.86	-1.41188	0.0290618	0.0448875	yes	--
TRNA_RS37245	8.31	3.12	-1.4133	0.0290618	0.0448875	yes	ytrA
TRNA_RS24855	17.85	6.69	-1.41585	7.21e-08	1.62e-07	yes	ydjN
TRNA_RS28870	20.31	7.61	-1.41622	2.38e-27	8.72e-27	yes	--
TRNA_RS31310	15.27	5.71	-1.41914	7.65e-09	1.81e-08	yes	codB
TRNA_RS29855	143.49	53.29	-1.42901	1.03e-42	4.77e-42	yes	suhB
TRNA_RS41940	4.39	1.63	-1.42935	0.0162028	0.0257813	yes	glpQ
TRNA_RS33110	493.87	182.96	-1.4326	8.32e-71	5.3e-70	yes	rnhA
TRNA_RS33995	15.36	5.69	-1.43268	0.00248597	0.00427929	yes	yqjZ
TRNA_RS39680	198.31	73.36	-1.43469	2.44e-39	1.07e-38	yes	ywrO
TRNA_RS41770	266.63	98.51	-1.4365	5.26e-29	1.99e-28	yes	MJ0272
TRNA_RS36100	6.02	2.22	-1.4392	3.89e-05	7.62e-05	yes	lon2
TRNA_RS34125	88.41	32.44	-1.44644	3.63e-34	1.47e-33	yes	yqjP
TRNA_RS30655	41	15.03	-1.44778	9.17e-14	2.53e-13	yes	flgG
TRNA_RS38730	106.52	39	-1.44958	1.55e-24	5.37e-24	yes	yvqK
TRNA_RS32250	372.16	135.73	-1.45518	6.21e-162	6.72e-161	yes	cyp109
TRNA_RS33610	240.54	87.71	-1.45546	9.02e-124	8.15e-123	yes	recS
TRNA_RS40920	12.53	4.56	-1.45828	0.00513866	0.00858125	yes	ywkD
TRNA_RS39920	247.03	89.79	-1.46006	3.95e-74	2.59e-73	yes	lgt
TRNA_RS32510	2.79	1.01	-1.46591	0.000155784	0.000294425	yes	yjgC
TRNA_RS42450	3722.16	1346.82	-1.46658	0	0	yes	egsA
TRNA_RS39875	36.42	13.17	-1.46748	1.68e-09	4.05e-09	yes	hisB
TRNA_RS27255	34.89	12.6	-1.46939	2.56e-47	1.28e-46	yes	addB
TRNA_RS21595	951.79	343.01	-1.47239	4.31e-271	6.87e-270	yes	pdxS
TRNA_RS32230	74.5	26.79	-1.47555	5.74e-46	2.81e-45	yes	--
TRNA_RS42455	950.84	341.52	-1.47723	8.15e-215	1.07e-213	yes	mtnX
TRNA_RS30930	9088.25	3259.85	-1.4792	0	0	yes	rnjB
TRNA_RS27070	322.75	115.7	-1.48003	4.87e-64	2.9e-63	yes	sipV
TRNA_RS30075	150.03	53.69	-1.48253	1.11e-54	5.98e-54	yes	rsmH
TRNA_RS34315	111.84	39.82	-1.48987	1.12e-12	3.03e-12	yes	yqzF
TRNA_RS41240	618.31	220.07	-1.49037	4.39e-184	5.14e-183	yes	pdxK
TRNA_RS32210	1961.32	696.69	-1.49324	0	0	yes	gltA
TRNA_RS36610	3.86	1.37	-1.49442	0.0107331	0.0173959	yes	gapB
TRNA_RS34240	512.48	181.7	-1.49594	7.48e-264	1.15e-262	yes	PCCB
TRNA_RS29425	489.83	173.3	-1.49901	4.71e-196	5.77e-195	yes	SE_1383
TRNA_RS25975	185.94	65.74	-1.49999	4.16e-36	1.74e-35	yes	Os06g0196300
TRNA_RS23595	46.7	16.45	-1.50533	3.59e-18	1.1e-17	yes	rocF
TRNA_RS24200	349.14	122.83	-1.50714	1.81e-136	1.76e-135	yes	ddl
TRNA_RS38405	52.02	18.29	-1.50801	2.77e-19	8.71e-19	yes	yunF
TRNA_RS25380	690.56	241.97	-1.51294	3.42e-248	4.97e-247	yes	curA
TRNA_RS41955	1011.29	353.14	-1.51788	0	0	yes	ltaS1
TRNA_RS26950	420.4	146.73	-1.5186	5.89e-156	6.15e-155	yes	--
TRNA_RS30720	46.43	16.17	-1.52174	3.13e-18	9.65e-18	yes	ylxH
TRNA_RS34235	465.81	161.92	-1.52446	5.67e-197	6.98e-196	yes	pepT
TRNA_RS39440	316.43	109.98	-1.52465	2.12e-31	8.3e-31	yes	yvzC
TRNA_RS36545	91.48	31.72	-1.52806	2.98e-28	1.11e-27	yes	lytT
TRNA_RS42045	30.65	10.62	-1.5291	1.89e-22	6.34e-22	yes	ycf46
TRNA_RS33120	169.1	58.55	-1.53014	7.13e-61	4.11e-60	yes	ypcP
TRNA_RS34485	847.47	291.04	-1.54194	2.87e-284	4.84e-283	yes	yqhQ
TRNA_RS41750	477.83	163.86	-1.54403	8.09e-135	7.77e-134	yes	--
TRNA_RS36280	496.05	169.94	-1.54546	2.01e-87	1.44e-86	yes	ysmB
TRNA_RS41765	172.4	58.96	-1.54795	3.04e-22	1.01e-21	yes	--
TRNA_RS32860	95.8	32.72	-1.54985	2.56e-14	7.18e-14	yes	yodL
TRNA_RS36015	648.52	221.2	-1.5518	2.35e-140	2.33e-139	yes	maf
TRNA_RS37925	19.45	6.61	-1.55705	9.04e-12	2.36e-11	yes	yuxJ
TRNA_RS38475	55.67	18.91	-1.55775	1.07e-21	3.52e-21	yes	--
TRNA_RS36810	4.86	1.65	-1.55849	0.0227353	0.0355708	yes	mdtN
TRNA_RS36235	5.43	1.84	-1.56125	5.19e-06	1.07e-05	yes	yxiD
TRNA_RS37415	52.6	17.79	-1.564	3.42e-33	1.37e-32	yes	menE
TRNA_RS34180	151.83	51.24	-1.56711	2.21e-46	1.08e-45	yes	gmuR
TRNA_RS30700	20.12	6.76	-1.57354	4.13e-08	9.41e-08	yes	fliR
TRNA_RS40570	13.96	4.69	-1.57364	1.42e-08	3.31e-08	yes	ywoG
TRNA_RS40440	63.39	21.29	-1.57408	2.2e-14	6.16e-14	yes	ywrC
TRNA_RS32405	179.02	59.93	-1.57877	1.01e-26	3.64e-26	yes	czrA
TRNA_RS39780	290.93	97.26	-1.58075	2.68e-113	2.29e-112	yes	yvcT
TRNA_RS23435	339.54	113.44	-1.58165	9.92e-110	8.37e-109	yes	ybdM
TRNA_RS29540	166.19	55.5	-1.58227	9.9e-61	5.68e-60	yes	ykuE
TRNA_RS38400	127.07	42.38	-1.58417	1.95e-45	9.46e-45	yes	yunE
TRNA_RS32235	59.8	19.94	-1.58448	1.18e-13	3.25e-13	yes	yusO
TRNA_RS26555	164.72	54.74	-1.58935	2.74e-22	9.13e-22	yes	yhdK
TRNA_RS24105	253.03	84.04	-1.59016	6.01e-60	3.42e-59	yes	p20
TRNA_RS23625	16.53	5.48	-1.59284	0.000157128	0.000296815	yes	--
TRNA_RS39435	1074.8	355.65	-1.59554	3.39e-123	3.04e-122	yes	abrB
TRNA_RS22050	486.39	160.6	-1.59864	1.45e-261	2.2e-260	yes	radA
TRNA_RS25595	107.83	35.34	-1.60938	5.61e-56	3.06e-55	yes	yfkF
TRNA_RS31810	7.3	2.38	-1.61693	4.13e-09	9.83e-09	yes	norB
TRNA_RS33605	194.17	63.24	-1.61841	1.31e-55	7.07e-55	yes	ypbD
TRNA_RS35590	113.64	36.93	-1.62161	6.09e-21	1.98e-20	yes	ynzK
TRNA_RS33700	49.32	15.96	-1.62771	1.22e-17	3.74e-17	yes	rluB
TRNA_RS25930	170.83	55.06	-1.63348	8.14e-42	3.76e-41	yes	BLi00890
TRNA_RS36570	84.58	27.2	-1.63671	2.27e-33	9.1e-33	yes	ytxC
TRNA_RS40735	20.4	6.56	-1.6368	7.52e-06	1.54e-05	yes	ywmF
TRNA_RS36315	1453.72	462.89	-1.65101	1.42e-267	2.23e-266	yes	yslB
TRNA_RS29760	230.1	72.88	-1.65867	4.54e-69	2.83e-68	yes	ktrC
TRNA_RS23190	12.87	4.07	-1.66091	4.9e-06	1.01e-05	yes	ycdF
TRNA_RS22985	29.04	9.17	-1.66305	5.66e-07	1.22e-06	yes	ywhA
TRNA_RS31020	26.49	8.36	-1.66387	1.26e-12	3.38e-12	yes	Dpep2
TRNA_RS25275	4.95	1.56	-1.66588	0.000115997	0.000221466	yes	aldY
TRNA_RS30740	52.9	16.67	-1.66601	5.83e-17	1.75e-16	yes	cheC
TRNA_RS25245	1291.35	405.65	-1.67057	0	0	yes	rapK
TRNA_RS33255	239.48	75.22	-1.67072	2.51e-272	4.02e-271	yes	ponA
TRNA_RS35710	4.22	1.32	-1.67671	0.00295847	0.00505776	yes	yrrI
TRNA_RS41530	26.47	8.26	-1.68014	3.24e-13	8.87e-13	yes	kdgK
TRNA_RS36895	99.66	31.07	-1.68149	3.99e-12	1.05e-11	yes	--
TRNA_RS27030	36.28	11.3	-1.68285	4.96e-11	1.26e-10	yes	phoE
TRNA_RS36010	1287.35	400.44	-1.68475	0	0	yes	BLi02933
TRNA_RS28495	79.97	24.71	-1.69436	4.94e-14	1.37e-13	yes	--
TRNA_RS24260	65.72	20.09	-1.70985	6.7e-13	1.82e-12	yes	rsbS
TRNA_RS32360	920.96	280.82	-1.71349	0	0	yes	yndJ
TRNA_RS23895	87.28	26.61	-1.71368	1.07e-97	8.25e-97	yes	nasD
TRNA_RS35655	15.76	4.79	-1.71817	8.28e-15	2.35e-14	yes	pbpI
TRNA_RS30705	13.36	4.05	-1.72193	2.05e-08	4.74e-08	yes	flhB
TRNA_RS37775	3.81	1.15	-1.72816	4.82e-05	9.4e-05	yes	mcpA
TRNA_RS33615	191.1	57.24	-1.73923	5.55e-99	4.33e-98	yes	ypbB
TRNA_RS24470	35.32	10.57	-1.74051	1.91e-16	5.67e-16	yes	rsiV
TRNA_RS23590	18.65	5.57	-1.74343	9.97e-15	2.82e-14	yes	rocE
TRNA_RS42445	463.2	138.24	-1.74446	3.19e-168	3.51e-167	yes	yidA
TRNA_RS24740	88.43	26.33	-1.74783	1.09e-29	4.17e-29	yes	--
TRNA_RS41760	1097.52	326.73	-1.74808	4.59590710775156e-313	8.4763922223737e-312	yes	ydbJ
TRNA_RS33715	3.57	1.06	-1.75186	0.00335045	0.00568893	yes	dacB
TRNA_RS36550	94.13	27.56	-1.77208	7.59e-83	5.29e-82	yes	lytS
TRNA_RS34000	29.92	8.71	-1.78037	0.000250917	0.000466452	yes	--
TRNA_RS43595	24.05	7	-1.78061	0.00595708	0.00990378	yes	--
TRNA_RS33900	555.1	160.67	-1.78865	7.38e-121	6.58e-120	yes	fur
TRNA_RS30690	27.34	7.89	-1.79292	6.86e-11	1.73e-10	yes	fliP
TRNA_RS41755	498.07	143.68	-1.79349	1.65e-166	1.81e-165	yes	--
TRNA_RS30710	26.82	7.73	-1.79477	1.18e-29	4.53e-29	yes	flhA
TRNA_RS41090	73.4	21.02	-1.80402	3.45e-50	1.76e-49	yes	DDB_G0272484
TRNA_RS33600	65.62	18.72	-1.80956	4.42e-26	1.57e-25	yes	ypbE
TRNA_RS38640	24.86	7.06	-1.81609	1.46e-12	3.91e-12	yes	yusZ
TRNA_RS34645	8.18	2.32	-1.81798	0.0106654	0.0173087	yes	mgsR
TRNA_RS42460	29.75	8.34	-1.83477	1.1e-08	2.57e-08	yes	--
TRNA_RS29755	169.49	47.36	-1.83946	3.82e-115	3.28e-114	yes	kinC
TRNA_RS39910	227.48	63.22	-1.84729	8.64e-78	5.81e-77	yes	ppaX
TRNA_RS32800	9.36	2.6	-1.848	0.000275406	0.000510456	yes	--
TRNA_RS33105	516.62	143.14	-1.85168	3.47e-177	3.95e-176	yes	ypdP
TRNA_RS32255	102.55	28.32	-1.85643	1.11e-40	5.01e-40	yes	yoxD
TRNA_RS37920	269.1	74.22	-1.85826	1.14e-87	8.18e-87	yes	kapD
TRNA_RS31495	20.85	5.73	-1.86344	2.39e-07	5.25e-07	yes	yhhY
TRNA_RS39885	76.53	21	-1.86564	3.56e-28	1.32e-27	yes	hisG
TRNA_RS26560	497.11	135.83	-1.87176	3.3e-250	4.82e-249	yes	yhdL
TRNA_RS24205	74.03	20.16	-1.87661	9.11e-60	5.17e-59	yes	murF
TRNA_RS38190	76.93	20.93	-1.87797	1.69e-26	6.06e-26	yes	yuiH
TRNA_RS30630	31.31	8.51	-1.87939	5.06e-24	1.74e-23	yes	fliI
TRNA_RS31300	4.13	1.12	-1.88264	0.0192663	0.0304873	yes	acrR
TRNA_RS25900	591.52	159.94	-1.8869	1e-306	1.82e-305	yes	yfhP
TRNA_RS30685	14.51	3.89	-1.89921	6.83e-07	1.47e-06	yes	fliZ
TRNA_RS23785	368.57	98.33	-1.90624	3.03e-244	4.35e-243	yes	yclM
TRNA_RS22890	10.21	2.71	-1.91362	0.00233202	0.00402539	yes	blaI
TRNA_RS26980	73.02	19.19	-1.92794	5.39e-20	1.73e-19	yes	--
TRNA_RS21780	8.72	2.28	-1.93529	3.93e-05	7.68e-05	yes	yabD
TRNA_RS41380	1310.88	342.17	-1.93775	0	0	yes	galE
TRNA_RS42015	17.4	4.53	-1.9415	3.46e-15	9.93e-15	yes	--
TRNA_RS38205	362.96	94.4	-1.94295	4.34e-267	6.8e-266	yes	pepA
TRNA_RS39905	251.91	65.1	-1.95218	1.03e-74	6.74e-74	yes	dapH
TRNA_RS35185	99.98	25.59	-1.96606	1.31e-43	6.18e-43	yes	yqeF
TRNA_RS27330	190.4	48.71	-1.96674	1.35e-112	1.15e-111	yes	--
TRNA_RS38855	31.69	8.1	-1.96803	2.26e-27	8.3e-27	yes	arcD
TRNA_RS33140	6.82	1.74	-1.97068	0.00409952	0.00690134	yes	ypbQ
TRNA_RS41085	5.45	1.39	-1.97117	0.0118586	0.0190962	yes	ywgA
TRNA_RS34385	26.33	6.71	-1.97232	2.44e-05	4.83e-05	yes	xseB
TRNA_RS24465	9.66	2.46	-1.97336	0.000513761	0.000936931	yes	sigV
TRNA_RS32950	2.52	0.64	-1.97728	0.0118586	0.0190962	yes	SH2145
TRNA_RS38200	260.61	66.13	-1.97852	2.93e-186	3.45e-185	yes	VP2115
TRNA_RS25935	100.37	25.42	-1.98129	7.62e-99	5.93e-98	yes	msbA
TRNA_RS29565	108.57	27.32	-1.9906	6.89e-35	2.83e-34	yes	ykuK
TRNA_RS24785	24.21	6.07	-1.99583	6.22e-15	1.77e-14	yes	yvdE
TRNA_RS32280	13.33	3.3	-2.01414	4.13e-05	8.08e-05	yes	ycgE
TRNA_RS34995	763.26	188.92	-2.0144	0	0	yes	phoH
TRNA_RS28865	28.21	6.97	-2.01698	2.58e-15	7.41e-15	yes	--
TRNA_RS22995	141.26	34.44	-2.0362	9.99e-102	7.94e-101	yes	TK1782
TRNA_RS36585	97.17	23.59	-2.04234	9.76e-84	6.86e-83	yes	dnaB
TRNA_RS24660	115.55	28.01	-2.0445	9.53e-49	4.81e-48	yes	hmces
TRNA_RS28420	54.75	13.21	-2.05123	9.54e-45	4.58e-44	yes	htrA
TRNA_RS33310	13.34	3.2	-2.05961	0.00722652	0.01194	yes	--
TRNA_RS33575	110.44	26.28	-2.07123	9.64e-67	5.87e-66	yes	Igni_0617
TRNA_RS36880	9.59	2.26	-2.08521	9.84e-12	2.56e-11	yes	ydaM
TRNA_RS36575	230.15	54.21	-2.08594	2.45e-90	1.81e-89	yes	ytxB
TRNA_RS37910	66.67	15.68	-2.08811	7.9e-10	1.93e-09	yes	--
TRNA_RS40875	5.03	1.18	-2.09177	0.0213208	0.033653	yes	ywlB
TRNA_RS29535	1592.42	372.62	-2.09544	0	0	yes	erfK
TRNA_RS33290	175.49	41.05	-2.09593	2.37e-272	3.8e-271	yes	dinG
TRNA_RS33640	800.1	185.66	-2.10752	0	0	yes	rsiX
TRNA_RS41300	756.53	175.35	-2.10916	0	0	yes	rodA
TRNA_RS30625	19.69	4.56	-2.11036	4.24e-11	1.08e-10	yes	fliH
TRNA_RS33065	242.3	55.47	-2.12701	1.2e-135	1.16e-134	yes	metA
TRNA_RS30620	19.76	4.48	-2.14101	1.11e-14	3.12e-14	yes	fliG
TRNA_RS24745	118.84	26.91	-2.14281	1.98e-88	1.44e-87	yes	spoVE
TRNA_RS25075	624.7	141.43	-2.14308	0	0	yes	ligA
TRNA_RS28480	122.48	27.66	-2.14667	8.28e-43	3.85e-42	yes	ykhA
TRNA_RS34845	350.51	78.92	-2.15099	1.23e-199	1.53e-198	yes	ispH
TRNA_RS23005	65.98	14.59	-2.17705	8.72e-38	3.74e-37	yes	--
TRNA_RS27065	218.4	48.06	-2.18406	4.9e-88	3.54e-87	yes	yhjE
TRNA_RS24060	21.32	4.69	-2.18455	2.89e-07	6.3e-07	yes	--
TRNA_RS36580	100.58	22.07	-2.18818	1.86e-63	1.1e-62	yes	dnaI
TRNA_RS30935	3.22	0.7	-2.20163	0.0127622	0.0205071	yes	tepA
TRNA_RS30070	410.41	88.75	-2.20925	2.37e-116	2.06e-115	yes	mraZ
TRNA_RS39580	19.57	4.19	-2.22362	6.63e-11	1.68e-10	yes	lutR
TRNA_RS32245	252.42	54.04	-2.22373	8.22e-279	1.34e-277	yes	TM_0288
TRNA_RS38515	23.86	5.05	-2.24024	4.91e-17	1.48e-16	yes	czcD
TRNA_RS24265	12.39	2.61	-2.24705	0.000118356	0.000225624	yes	rsbT
TRNA_RS26515	56.79	11.7	-2.27913	6.82e-45	3.28e-44	yes	citA
TRNA_RS23725	496.85	101.56	-2.29048	0	0	yes	yclF
TRNA_RS24750	38.88	7.92	-2.29546	4.68e-33	1.86e-32	yes	spoVE
TRNA_RS28040	35.79	7.29	-2.29557	7.33e-10	1.79e-09	yes	--
TRNA_RS41555	107.24	21.75	-2.30176	1.16e-51	6.05e-51	yes	ywaC
TRNA_RS39890	39.74	8.04	-2.30532	1e-34	4.11e-34	yes	hisZ
TRNA_RS32240	113.34	22.9	-2.30724	8.43e-135	8.07e-134	yes	MT1311
TRNA_RS32205	1993.08	402.1	-2.30937	0	0	yes	gltB
TRNA_RS30645	28.38	5.71	-2.31331	2.3e-29	8.75e-29	yes	fliK
TRNA_RS34510	179.19	35.97	-2.31662	1.64e-105	1.34e-104	yes	lipM
TRNA_RS41870	83.3	16.62	-2.3254	5.92e-60	3.37e-59	yes	ansA
TRNA_RS40700	98.38	19.39	-2.34305	7.22e-69	4.49e-68	yes	feuA
TRNA_RS36165	130.56	25.7	-2.34487	8.5e-128	7.89e-127	yes	gdhA
TRNA_RS36905	57.71	11.35	-2.34613	8.95e-34	3.61e-33	yes	yddR
TRNA_RS38645	14480.3	2837.91	-2.35119	0	0	yes	mrgA
TRNA_RS24110	755.46	147.05	-2.36105	0	0	yes	mntH
TRNA_RS23055	4.75	0.92	-2.36822	0.000916869	0.00164325	yes	--
TRNA_RS38970	79.8	15.44	-2.36972	5.62e-56	3.06e-55	yes	mntA
TRNA_RS33115	43.24	8.34	-2.37425	5.42e-06	1.12e-05	yes	sspL
TRNA_RS32865	115.01	21.64	-2.40999	9.2e-63	5.4e-62	yes	--
TRNA_RS30170	2.62	0.49	-2.41871	0.0225028	0.0352808	yes	sigE
TRNA_RS31305	4.88	0.9	-2.43888	0.0225028	0.0352808	yes	--
TRNA_RS30120	640.29	117.86	-2.44165	0	0	yes	murB
TRNA_RS37305	37.42	6.85	-2.44963	1.15e-46	5.65e-46	yes	pckA
TRNA_RS33250	250.07	45.16	-2.46921	1.82e-113	1.56e-112	yes	recU
TRNA_RS31725	5250.09	936.8	-2.48653	0	0	yes	budC
TRNA_RS43480	35.12	6.22	-2.49731	1.43e-07	3.18e-07	yes	cotD
TRNA_RS31655	52.73	9.24	-2.51266	4.36e-14	1.21e-13	yes	yneQ
TRNA_RS37820	41.02	7.06	-2.53859	1.07e-43	5.03e-43	yes	yugS
TRNA_RS33300	420.09	71.08	-2.56318	2.94e-270	4.67e-269	yes	panC
TRNA_RS24065	46.05	7.75	-2.57093	1.32e-17	4.02e-17	yes	lrpC
TRNA_RS23585	95.68	15.86	-2.59282	8.37e-94	6.26e-93	yes	rocD
TRNA_RS23000	104.16	17.13	-2.6042	2.84e-71	1.82e-70	yes	ybdN
TRNA_RS24045	119.62	19.67	-2.60439	6.78e-80	4.67e-79	yes	ydaH
TRNA_RS23760	18.84	3.07	-2.61749	5.16e-12	1.36e-11	yes	yclH
TRNA_RS40660	41.19	6.65	-2.63087	8.28e-230	1.14e-228	yes	dhbF
TRNA_RS26565	59.71	9.61	-2.63536	8.75e-26	3.1e-25	yes	sigM
TRNA_RS33285	181.7	29.18	-2.63851	5.47e-74	3.58e-73	yes	ypmB
TRNA_RS23765	8.35	1.34	-2.63954	2.23e-11	5.74e-11	yes	yclI
TRNA_RS40650	34.86	5.49	-2.66669	1.46e-43	6.84e-43	yes	hsrA
TRNA_RS30115	360.3	56.45	-2.67415	5.03e-306	9.06e-305	yes	murG
TRNA_RS25630	42427.1	6560.75	-2.69305	0	0	yes	gldA
TRNA_RS41830	10721.9	1647.87	-2.70188	0	0	yes	cydB
TRNA_RS35290	9.59	1.46	-2.71556	1.84e-11	4.75e-11	yes	SQRDL
TRNA_RS38960	169.26	24.71	-2.77607	2.98e-110	2.53e-109	yes	mntB
TRNA_RS35610	176.34	25.71	-2.77796	5.43e-94	4.08e-93	yes	ydaC
TRNA_RS33305	297.87	43.24	-2.78424	3.5e-209	4.53e-208	yes	panB
TRNA_RS23705	862.65	123.19	-2.80789	0	0	yes	ybfB
TRNA_RS41815	1673.84	238.35	-2.81201	0	0	yes	nnrD
TRNA_RS42105	26.44	3.76	-2.81392	2.79e-54	1.49e-53	yes	--
TRNA_RS38965	198.74	27.86	-2.83462	1.78e-150	1.82e-149	yes	mntC
TRNA_RS35190	34.5	4.82	-2.83949	1.63e-25	5.73e-25	yes	ydfB
TRNA_RS41835	12943.2	1795.55	-2.8497	0	0	yes	cydA
TRNA_RS38910	7.34	1	-2.87578	0.0023592	0.00407044	yes	yqkA
TRNA_RS33625	1520.98	206.21	-2.88281	0	0	yes	fmnP
TRNA_RS28365	2.09	0.28	-2.9	8.88e-05	0.000170984	yes	yesX
TRNA_RS33295	105.59	14.13	-2.90164	1.14e-38	4.98e-38	yes	panD
TRNA_RS34820	43.1	5.74	-2.90857	1.66e-36	6.97e-36	yes	yqfU
TRNA_RS27195	103.23	13.64	-2.91995	3.84e-110	3.24e-109	yes	yhjN
TRNA_RS40680	43.23	5.68	-2.92807	2.04e-32	8.08e-32	yes	dhbA
TRNA_RS22420	10.28	1.35	-2.92881	1.51e-12	4.04e-12	yes	fmtA
TRNA_RS41535	51.38	6.69	-2.94113	1.02e-37	4.35e-37	yes	kdgR
TRNA_RS42115	156.97	20.39	-2.94456	5.13e-144	5.16e-143	yes	galE
TRNA_RS22855	13.78	1.76	-2.96893	1.98e-06	4.17e-06	yes	yjgA
TRNA_RS42140	59.71	7.62	-2.97011	1.42e-68	8.8e-68	yes	nupG
TRNA_RS33590	13.99	1.78	-2.97445	6.23e-12	1.63e-11	yes	jhp_0380
TRNA_RS42110	47.81	5.96	-3.00393	5.34e-47	2.64e-46	yes	ykcC
TRNA_RS29420	114.26	14.22	-3.00633	3.61e-201	4.54e-200	yes	zosA
TRNA_RS42300	421.32	52.1	-3.01556	4.78e-257	7.1e-256	yes	deoC2
TRNA_RS40670	22.23	2.7	-3.04148	4.36e-36	1.82e-35	yes	dhbE
TRNA_RS41825	16996.4	2018.55	-3.07384	0	0	yes	cydC
TRNA_RS42235	13.6	1.61	-3.07847	1.42e-08	3.3e-08	yes	yxeG
TRNA_RS31730	591.59	69.01	-3.09972	1.05e-194	1.27e-193	yes	ynfC
TRNA_RS35205	136.72	15.68	-3.12423	2.17e-66	1.32e-65	yes	yrhD
TRNA_RS35200	75.85	8.69	-3.12572	1.29e-213	1.68e-212	yes	yjgC
TRNA_RS28645	4.73	0.54	-3.13081	0.0215151	0.0338315	yes	--
TRNA_RS30605	10.24	1.16	-3.14202	8.55e-06	1.74e-05	yes	flgC
TRNA_RS34575	853.38	94.69	-3.1719	0	0	yes	tasA
TRNA_RS34145	1890.47	204.93	-3.20554	0	0	yes	yqjL
TRNA_RS40675	47.48	5.13	-3.21029	3.43e-59	1.93e-58	yes	dhbC
TRNA_RS22535	3070.48	325.46	-3.23791	0	0	yes	glmS
TRNA_RS42200	168.24	17.73	-3.24626	0	0	yes	--
TRNA_RS41820	7716.45	793.64	-3.28138	0	0	yes	cydD
TRNA_RS40665	31.32	3.21	-3.28644	3.65e-32	1.44e-31	yes	dhbB
TRNA_RS37370	7.54	0.77	-3.29163	0.0117402	0.0189545	yes	--
TRNA_RS23080	4.34	0.44	-3.30212	0.0117402	0.0189545	yes	yusQ
TRNA_RS33645	813.04	81.4	-3.32023	0	0	yes	sigX
TRNA_RS38275	176.63	17.54	-3.33201	1.64e-193	1.96e-192	yes	yutJ
TRNA_RS36595	9.18	0.89	-3.36662	6.66e-05	0.000129291	yes	--
TRNA_RS22990	597.47	55.24	-3.43508	0	0	yes	lcfB
TRNA_RS34580	68.13	6.28	-3.43945	2.07e-44	9.92e-44	yes	sipW
TRNA_RS42240	42.34	3.89	-3.44418	9.51e-47	4.69e-46	yes	cbh
TRNA_RS41455	685.69	60.66	-3.49874	0	0	yes	yohK
TRNA_RS29745	363.37	31.26	-3.53905	0	0	yes	mreBH
TRNA_RS31500	6.8	0.58	-3.55141	0.0034275	0.00580658	yes	--
TRNA_RS38875	172.15	14.59	-3.56061	3.19e-268	5.04e-267	yes	ycnB
TRNA_RS40695	284.28	23.69	-3.58496	6.82e-305	1.22e-303	yes	feuB
TRNA_RS30695	15.91	1.3	-3.61335	5.72e-06	1.18e-05	yes	fliQ
TRNA_RS23100	44.39	3.62	-3.61617	1.46e-71	9.36e-71	yes	ycgA
TRNA_RS29865	53.52	4.36	-3.61768	2.45e-117	2.14e-116	yes	ylaA
TRNA_RS39895	90.46	7.15	-3.66126	3e-77	2.01e-76	yes	yvpB
TRNA_RS30615	6.97	0.55	-3.66366	2.42e-14	6.78e-14	yes	fliF
TRNA_RS25365	198.77	15.66	-3.66594	9.34e-260	1.41e-258	yes	yfmO
TRNA_RS25360	155.55	12	-3.69627	5.04e-77	3.36e-76	yes	yfmP
TRNA_RS25395	68.62	5.24	-3.71099	9.61e-115	8.26e-114	yes	DIT1
TRNA_RS43125	17.67	1.24	-3.83289	4.71e-07	1.02e-06	yes	--
TRNA_RS22540	23.33	1.62	-3.84812	2.57e-10	6.37e-10	yes	--
TRNA_RS40690	266.12	18.19	-3.87086	2.21749534113358e-310	0	yes	feuC
TRNA_RS29750	56.67	3.65	-3.95662	2.43e-21	7.97e-21	yes	abrB
TRNA_RS25665	38.1	2.41	-3.98269	1.05e-35	4.37e-35	yes	yfjL
TRNA_RS24040	6.5	0.41	-3.98674	0.000276113	0.000511514	yes	ydaG
TRNA_RS30255	239.07	15.02	-3.99248	0	0	yes	pyrP
TRNA_RS41450	312.97	19.45	-4.00818	1.67e-148	1.71e-147	yes	cidA
TRNA_RS23710	386.08	23.84	-4.01744	0	0	yes	--
TRNA_RS31435	10.14	0.61	-4.0551	1.99e-08	4.62e-08	yes	--
TRNA_RS39350	13.34	0.8	-4.05961	1.99e-08	4.62e-08	yes	--
TRNA_RS39600	295.64	16.11	-4.19781	0	0	yes	pvg1
TRNA_RS25635	94.68	4.99	-4.24595	1.46e-73	9.55e-73	yes	--
TRNA_RS39355	3.68	0.19	-4.27563	2.12e-05	4.21e-05	yes	--
TRNA_RS24665	14.87	0.76	-4.29026	2.12e-05	4.21e-05	yes	--
TRNA_RS23615	15.07	0.77	-4.29068	2.12e-05	4.21e-05	yes	bsdD
TRNA_RS39610	369.36	18.71	-4.30315	2.23e-288	3.82e-287	yes	pglD
TRNA_RS43315	42.2	2.05	-4.36355	1.17e-10	2.94e-10	yes	ypmA
TRNA_RS34255	224.14	10.56	-4.40772	3.57e-192	4.25e-191	yes	artQ
TRNA_RS23610	88.68	4.06	-4.44906	7.83e-166	8.57e-165	yes	bsdC
TRNA_RS39630	110.08	5.02	-4.45472	1.16e-156	1.21e-155	yes	yxaB
TRNA_RS39605	384.23	17.41	-4.46398	0	0	yes	pglE
TRNA_RS40935	15.91	0.72	-4.46579	1.65e-37	7.01e-37	yes	maeA
TRNA_RS40685	294.22	13.2	-4.47829	2.57629542892626e-318	4.79883096224857e-317	yes	besA
TRNA_RS39625	372.91	16.13	-4.53101	0	0	yes	epsJ
TRNA_RS26960	55.13	2.18	-4.66044	2.78e-97	2.13e-96	yes	gltT
TRNA_RS39650	231.51	9.14	-4.66274	9.72e-259	1.46e-257	yes	amsE
TRNA_RS39640	182.23	7.14	-4.67369	8.03e-267	1.25e-265	yes	epsG
TRNA_RS39620	234.84	9.05	-4.69762	0	0	yes	epsK
TRNA_RS39645	239.87	9.2	-4.70448	0	0	yes	kanF
TRNA_RS38790	193.77	7.29	-4.73228	8.76e-184	1.02e-182	yes	yiiM
TRNA_RS23620	72.34	2.69	-4.74912	2.53e-47	1.26e-46	yes	yclD
TRNA_RS38170	409.88	14.77	-4.79446	0	0	yes	HI_0883
TRNA_RS39675	88.71	3.05	-4.86222	1.4e-58	7.81e-58	yes	slrR
TRNA_RS39655	241.33	8.23	-4.87397	0	0	yes	mshA
TRNA_RS34250	391.12	13.32	-4.87595	0	0	yes	artM
TRNA_RS34585	7.54	0.24	-4.97346	8.1e-09	1.91e-08	yes	yqxM
TRNA_RS26280	43.11	1.32	-5.02941	6.69e-98	5.17e-97	yes	yhcA
TRNA_RS23105	625.7	17.27	-5.17913	0	0	yes	PM20D2
TRNA_RS35585	282.24	7.76	-5.18472	0	0	yes	yybF
TRNA_RS39615	297.73	8.13	-5.19461	3.43e-253	5.06e-252	yes	epsL
TRNA_RS23605	70.23	1.84	-5.25431	7.46e-60	4.24e-59	yes	bsdB
TRNA_RS39665	373.46	9.73	-5.26237	0	0	yes	ywqD
TRNA_RS39635	148.33	3.73	-5.31349	1.55e-220	2.08e-219	yes	epsJ
TRNA_RS39345	3.2	0.07	-5.51457	1.4e-12	3.76e-12	yes	--
TRNA_RS39660	322.62	6.45	-5.64439	0	0	yes	epsC
TRNA_RS26290	28.89	0.53	-5.76843	8.67e-16	2.53e-15	yes	--
TRNA_RS39670	141.46	2.56	-5.78811	8.85e-161	9.52e-160	yes	ywqC
TRNA_RS40930	10.23	0.18	-5.82867	4.42e-16	1.3e-15	yes	ywkB
TRNA_RS26285	46.27	0.66	-6.13147	1.52e-39	6.72e-39	yes	AF_0343
TRNA_RS36755	2011.18	28.67	-6.13236	0	0	yes	argH
TRNA_RS39110	169.12	2.27	-6.21921	2.65e-295	4.6e-294	yes	oxdC
TRNA_RS36760	1823.6	20.22	-6.49486	0	0	yes	argG
TRNA_RS27515	228.85	1.8	-6.99026	2.61e-280	4.32e-279	yes	argB
TRNA_RS27505	195.14	1.35	-7.17541	1.00700459935363e-319	1.88511241236373e-318	yes	argC
TRNA_RS27510	735.04	4.87	-7.23776	0	0	yes	argJ
TRNA_RS30260	117.89	0.57	-7.69226	9.2e-177	1.04e-175	yes	pyrB
TRNA_RS30285	2280.93	10.47	-7.76722	0	0	yes	pyrD
TRNA_RS30275	1299.7	5.88	-7.78815	0	0	yes	pyrAB
TRNA_RS30295	2118.59	9.17	-7.85197	0	0	yes	pyrE
TRNA_RS36530	1464.57	6.14	-7.89802	0	0	yes	lrgB
TRNA_RS40420	1656.67	6.89	-7.90957	0	0	yes	alsD
TRNA_RS30270	192.98	0.8	-7.91424	0	0	yes	pyrAA
TRNA_RS30290	2743.78	10.94	-7.97041	0	0	yes	pyrF
TRNA_RS27520	525.64	1.97	-8.05974	0	0	yes	argD
TRNA_RS30280	1325.15	3.86	-8.42334	0	0	yes	pyrK
TRNA_RS30265	256.03	0.68	-8.55656	0	0	yes	pyrC
TRNA_RS27530	838.26	1.76	-8.89568	0	0	yes	carB
TRNA_RS40425	2181.43	4.28	-8.99345	0	0	yes	alsS
TRNA_RS27525	302.46	0.49	-9.26975	0	0	yes	carA
TRNA_RS27535	864.96	0.74	-10.1909	0	0	yes	argF
TRNA_RS36535	698.82	0.42	-10.7003	0	0	yes	lrgA
TRNA_RS23050	1.68	0.001	-10.7142	0.0156414	0.0249304	yes	srtF
TRNA_RS32385	2.9	0.001	-11.5018	0.00782344	0.0128582	yes	--
TRNA_RS39115	3.44	0.001	-11.7482	0.00782344	0.0128582	yes	yvrL
TRNA_RS30610	4.32	0.001	-12.0768	0.00782344	0.0128582	yes	fliE
TRNA_RS40415	5.45	0.001	-12.412	0.0312734	0.0480853	yes	--
TRNA_RS25660	6.09	0.001	-12.5722	1.93e-06	4.07e-06	yes	--
TRNA_RS33895	8.4	0.001	-13.0362	0.00097925	0.00175127	yes	yqzK
fold change＞2, FDR＜0.01
id	CK_fpkm	T1_fpkm	log2(fc)	FDR	Symbol
TRNA_RS21590	26.82	71.95	1.42369	1.75709e-35	dacA
TRNA_RS21595	951.79	343.01	-1.47239	6.87371e-270	pdxS
TRNA_RS21600	1294.46	558.66	-1.21231	1.36596e-179	pdxT
TRNA_RS21620	10.44	5.16	-1.01668	0.00161398	cdaR
TRNA_RS21645	4.16	10.61	1.35077	9.98057e-06	yaaH
TRNA_RS21710	18.35	141.35	2.94542	5.06293e-82	xpaC
TRNA_RS21715	16.26	167.15	3.36174	2.46733e-206	SERP0976
TRNA_RS21720	62.69	205.91	1.71571	5.39113e-139	speA
TRNA_RS21725	18.55	54.79	1.56249	6.11916e-16	tmk
TRNA_RS21750	34.55	15.91	-1.11875	0.000348125	BLi00046
TRNA_RS21770	1285.25	2788.98	1.11769	2.73737e-163	abrB
TRNA_RS21780	8.72	2.28	-1.93529	7.68019e-05	yabD
TRNA_RS21830	54.93	155.41	1.50041	4.10604e-19	--
TRNA_RS22050	486.39	160.6	-1.59864	2.20244e-260	radA
TRNA_RS22055	363.06	142.23	-1.35198	7.08571e-118	disA
TRNA_RS22065	537.61	268.63	-1.00094	2.15344e-72	ispD
TRNA_RS22070	281.65	117.81	-1.25744	2.44732e-40	ispF
TRNA_RS22135	198.59	479.54	1.27186	2.65752e-53	rplL
TRNA_RS22140	6.52	18.49	1.5038	1.80737e-05	MJ0882
TRNA_RS22160	611.39	1245.17	1.02618	2.0572e-99	rpsL
TRNA_RS22165	427.86	950.02	1.15082	2.46785e-107	rpsG
TRNA_RS22190	83.15	254.74	1.61524	1.40477e-68	rplD
TRNA_RS22195	8.35	50.45	2.59501	7.60068e-13	rplW
TRNA_RS22200	208.26	905.33	2.12006	0	rplB
TRNA_RS22205	46.8	188.24	2.00799	3.03833e-32	rpsS
TRNA_RS22210	123.99	400.87	1.69291	2.96858e-64	rplV
TRNA_RS22215	89.69	362.92	2.01663	8.51405e-136	rpsC
TRNA_RS22220	24.09	97.79	2.02125	9.3399e-27	rplP
TRNA_RS22225	4.27	20.03	2.22985	0.00164702	rpmC
TRNA_RS22230	2.6	23.87	3.19862	4.19552e-07	rpsQ
TRNA_RS22235	24.21	78.28	1.69304	8.43847e-15	rplN
TRNA_RS22240	9.91	38.72	1.96612	5.13527e-08	rplX
TRNA_RS22245	15.59	89.8	2.52609	1.5582e-39	rplE
TRNA_RS22250	36.6	171.99	2.23241	1.5888e-47	rpsH
TRNA_RS22255	34.23	199.19	2.54081	3.25431e-85	rplF
TRNA_RS22260	24.61	129.73	2.3982	3.10839e-36	rplR
TRNA_RS22265	95.33	263.47	1.46664	3.03419e-50	rpsE
TRNA_RS22270	1.91	20.42	3.41834	0.000129291	rpmD
TRNA_RS22275	488.52	1327.07	1.44175	9.66492e-197	rplO
TRNA_RS22280	702.31	1458.59	1.05439	7.50559e-255	secY
TRNA_RS22310	84.49	297.99	1.81841	4.65801e-57	rpsM
TRNA_RS22315	223.43	659.14	1.56076	5.15531e-103	rpsK
TRNA_RS22320	671.75	1588.35	1.24153	8.05349e-299	rpoA
TRNA_RS22325	359.22	1079.8	1.58782	1.68936e-151	rplQ
TRNA_RS22360	20.96	78.57	1.90634	2.42751e-21	yizA
TRNA_RS22385	19.47	91.62	2.23441	1.80668e-38	kbaA
TRNA_RS22420	10.28	1.35	-2.92881	4.03894e-12	fmtA
TRNA_RS22425	8.51	33.12	1.96047	4.571e-05	--
TRNA_RS22440	1.38	5.63	2.02847	0.000936931	PM1503
TRNA_RS22445	4.75	14.8	1.6396	3.45938e-09	ybbC
TRNA_RS22450	0.53	2.9	2.45199	4.89447e-05	nagZ
TRNA_RS22455	0.51	5.85	3.51987	2.08904e-09	ybbE
TRNA_RS22460	12.31	28.28	1.19995	5.68396e-12	SH0741
TRNA_RS22505	1.31	33.48	4.67566	1.94552e-42	rocF
TRNA_RS22510	99.3	940.81	3.24404	0	sigW
TRNA_RS22515	88.53	818.65	3.20901	0	rsiW
TRNA_RS22530	206.11	477.36	1.21166	2.11639e-157	glmM
TRNA_RS22535	3070.48	325.46	-3.23791	0	glmS
TRNA_RS22540	23.33	1.62	-3.84812	6.36725e-10	--
TRNA_RS22570	5.09	140.48	4.78656	4.1419e-80	--
TRNA_RS22575	9.79	309.51	4.98253	0	bmrA
TRNA_RS22615	2.65	9.57	1.85253	1.11888e-07	citM
TRNA_RS22630	112.4	54.44	-1.0459	1.39928e-39	citS
TRNA_RS22710	5.11	16.74	1.7119	3.12227e-07	ubiG
TRNA_RS22715	21.84	49.33	1.17549	9.88035e-13	qorB
TRNA_RS22720	17.62	475.81	4.7551	0	--
TRNA_RS22755	9.64	20.8	1.10948	7.49925e-06	ybfH
TRNA_RS22835	1.55	7.44	2.26303	8.38564e-05	mta
TRNA_RS22855	13.78	1.76	-2.96893	4.17172e-06	yjgA
TRNA_RS22860	0.84	184.61	7.77988	0	glnT
TRNA_RS22865	0.52	186.45	8.48606	3.43166e-300	glsA1
TRNA_RS22890	10.21	2.71	-1.91362	0.00402539	blaI
TRNA_RS22895	5.21	25.77	2.30634	7.85803e-18	penP
TRNA_RS22915	2.04	8.5	2.05889	1.13833e-05	BLi00284
TRNA_RS22920	3.28	14.92	2.18548	1.77654e-15	ycbD
TRNA_RS22925	5.49	16.78	1.61186	2.14829e-11	gudP
TRNA_RS22930	0.5	4.1	3.03562	4.17172e-06	gudD
TRNA_RS22935	199.95	91.21	-1.13238	2.69425e-36	ycbG
TRNA_RS22975	2.75	6.5	1.24101	0.00391494	ybdO
TRNA_RS22980	19.78	141.09	2.8345	1.98866e-114	ycbJ
TRNA_RS22985	29.04	9.17	-1.66305	1.22194e-06	ywhA
TRNA_RS22990	597.47	55.24	-3.43508	0	lcfB
TRNA_RS22995	141.26	34.44	-2.0362	7.94037e-101	TK1782
TRNA_RS23000	104.16	17.13	-2.6042	1.81664e-70	ybdN
TRNA_RS23005	65.98	14.59	-2.17705	3.73707e-37	--
TRNA_RS23055	4.75	0.92	-2.36822	0.00164325	--
TRNA_RS23100	44.39	3.62	-3.61617	9.3619e-71	ycgA
TRNA_RS23105	625.7	17.27	-5.17913	0	PM20D2
TRNA_RS23130	246.39	4651.72	4.23875	0	flp
TRNA_RS23155	2.4	19.18	2.9985	2.1737e-24	licC
TRNA_RS23160	1.29	25.57	4.30901	7.07345e-45	licH
TRNA_RS23170	8.41	27.15	1.69077	2.34764e-10	Cbei_4037
TRNA_RS23175	0.19	14.78	6.2815	8.44481e-42	chiA1
TRNA_RS23180	2.72	18.92	2.79823	2.34367e-36	endo
TRNA_RS23185	1341.19	4218.62	1.65326	0	blaSE
TRNA_RS23190	12.87	4.07	-1.66091	1.01324e-05	ycdF
TRNA_RS23200	126.94	1788.7	3.81669	0	ycdC
TRNA_RS23210	21.63	315.85	3.86813	8.26354e-161	cwlJ
TRNA_RS23225	8.45	43.71	2.37094	2.68636e-27	--
TRNA_RS23230	3.48	20.11	2.53075	4.00549e-15	yfiL
TRNA_RS23240	172.8	2005.56	3.53683	0	--
TRNA_RS23255	528.5	1517.21	1.52145	1.43381e-304	yceC
TRNA_RS23260	686.02	1868.84	1.44582	7.98021135440422e-316	yceD
TRNA_RS23265	1622.45	4207.56	1.37481	0	yceD
TRNA_RS23270	1513.12	4788.45	1.66203	0	yceF
TRNA_RS23275	399.27	1063.86	1.41387	0	--
TRNA_RS23280	41.02	88.32	1.10641	5.35375e-06	--
TRNA_RS23285	174.48	375.54	1.1059	1.25219e-127	yceG
TRNA_RS23295	6.12	13.97	1.19073	0.00138564	ccdA
TRNA_RS23310	4.84	27.73	2.51837	1.26489e-27	nasA
TRNA_RS23325	34.79	13.09	-1.41021	4.82286e-09	--
TRNA_RS23395	15.01	62.1	2.04867	1.83167e-22	--
TRNA_RS23435	339.54	113.44	-1.58165	8.36663e-109	ybdM
TRNA_RS23445	4.41	17.01	1.94753	3.0977e-08	yqcG
TRNA_RS23500	5.56	11.58	1.05848	0.00785632	srfAD
TRNA_RS23505	11.11	31.48	1.50258	1.60045e-12	ycxC
TRNA_RS23515	274.98	111.82	-1.29815	1.75137e-57	sfp
TRNA_RS23530	51.31	110.9	1.11195	4.43348e-19	yczE
TRNA_RS23570	88.46	203.87	1.20455	3.19577e-40	tcyB
TRNA_RS23575	79.41	200.23	1.33427	1.68389e-52	tcyA
TRNA_RS23585	95.68	15.86	-2.59282	6.26442e-93	rocD
TRNA_RS23590	18.65	5.57	-1.74343	2.81958e-14	rocE
TRNA_RS23595	46.7	16.45	-1.50533	1.10296e-17	rocF
TRNA_RS23605	70.23	1.84	-5.25431	4.2375e-59	bsdB
TRNA_RS23610	88.68	4.06	-4.44906	8.56824e-165	bsdC
TRNA_RS23615	15.07	0.77	-4.29068	4.20985e-05	bsdD
TRNA_RS23620	72.34	2.69	-4.74912	1.2608e-46	yclD
TRNA_RS23625	16.53	5.48	-1.59284	0.000296815	--
TRNA_RS23650	5.77	11.98	1.05398	0.00461682	--
TRNA_RS23695	2.3	5.24	1.18793	0.0038528	araG
TRNA_RS23700	1.84	5.06	1.45943	0.0036683	xylH
TRNA_RS23705	862.65	123.19	-2.80789	0	ybfB
TRNA_RS23710	386.08	23.84	-4.01744	0	--
TRNA_RS23715	5.06	24.07	2.25003	1.81797e-35	bglY
TRNA_RS23720	2.4	6.87	1.51728	0.000500675	phy
TRNA_RS23725	496.85	101.56	-2.29048	0	yclF
TRNA_RS23760	18.84	3.07	-2.61749	1.35552e-11	yclH
TRNA_RS23765	8.35	1.34	-2.63954	5.74108e-11	yclI
TRNA_RS23770	9	32.36	1.84621	3.99778e-13	yclJ
TRNA_RS23775	31.88	92.07	1.53008	5.0906e-53	yclK
TRNA_RS23785	368.57	98.33	-1.90624	4.34583e-243	yclM
TRNA_RS23790	249.42	559.32	1.1651	9.84071e-127	yclN
TRNA_RS23800	26.26	85.34	1.70036	7.70231e-32	yclP
TRNA_RS23805	11.42	84.76	2.89182	3.9814e-74	yclQ
TRNA_RS23815	3.92	9.12	1.21818	0.0027781	ycnC
TRNA_RS23825	64.72	157.51	1.28316	2.49588e-36	nfrA2
TRNA_RS23845	8.11	148.28	4.19248	1.77533e-241	gabT
TRNA_RS23850	26.78	246.37	3.2016	0	yhdG
TRNA_RS23870	305.51	1304.7	2.09443	0	ycnI
TRNA_RS23875	379.06	1183.88	1.64302	0	ycnJ
TRNA_RS23880	186.49	643.12	1.78599	1.64027e-170	ycnK
TRNA_RS23885	1.35	3.59	1.41102	0.000788838	nasB
TRNA_RS23890	0.4	1.62	2.01792	0.00690134	nasC
TRNA_RS23895	87.28	26.61	-1.71368	8.24574e-97	nasD
TRNA_RS23915	4.5	22.3	2.30905	2.12187e-27	sdcS
TRNA_RS23940	0.84	44.53	5.72824	1.09003e-138	ulaC
TRNA_RS23945	3.05	22.97	2.91287	9.84923e-07	--
TRNA_RS23950	5	137.99	4.78649	1.06665e-256	ulaA
TRNA_RS23955	5.71	86.8	3.92613	1.52043e-89	cbbT
TRNA_RS23960	9.21	111.92	3.60312	1.1363e-119	TKT
TRNA_RS23970	3.16	663.26	7.71351	0	BLi00498
TRNA_RS23975	6.66	641.61	6.59003	0	ycsG
TRNA_RS23980	7.77	853.15	6.77874	0	BLi00500
TRNA_RS23985	4.44	461.83	6.70066	0	kipI
TRNA_RS23990	24.06	1041.06	5.43527	0	kipA
TRNA_RS23995	100.79	675.04	2.74362	0	kipR
TRNA_RS24000	61.57	291.22	2.24181	6.0325e-124	lipC
TRNA_RS24005	0.72	4.67	2.69735	2.07221e-06	mtlA
TRNA_RS24015	3.77	15.66	2.05445	5.97087e-12	mtlD
TRNA_RS24020	25.29	89.34	1.82074	8.78414e-94	mtlR
TRNA_RS24040	6.5	0.41	-3.98674	0.000511514	ydaG
TRNA_RS24045	119.62	19.67	-2.60439	4.67248e-79	ydaH
TRNA_RS24055	156.02	67.29	-1.21327	2.83363e-14	ydzA
TRNA_RS24060	21.32	4.69	-2.18455	6.29911e-07	--
TRNA_RS24065	46.05	7.75	-2.57093	4.02273e-17	lrpC
TRNA_RS24075	43.96	114.4	1.37982	8.50101e-70	ydaO
TRNA_RS24080	4.19	20.64	2.30042	1.44846e-26	pox5
TRNA_RS24085	14.13	58.35	2.04597	1.57432e-25	gbpA
TRNA_RS24100	50.45	23.62	-1.09485	0.000400814	ydzK
TRNA_RS24105	253.03	84.04	-1.59016	3.41917e-59	p20
TRNA_RS24110	755.46	147.05	-2.36105	0	mntH
TRNA_RS24140	15.45	97.17	2.6529	8.27055e-104	nhaC
TRNA_RS24160	242.45	1262	2.37995	0	gltT
TRNA_RS24200	349.14	122.83	-1.50714	1.75819e-135	ddl
TRNA_RS24205	74.03	20.16	-1.87661	5.16888e-59	murF
TRNA_RS24215	60.9	267.14	2.13308	5.83913e-229	cshA
TRNA_RS24220	210.45	1938.1	3.20309	0	ydbS
TRNA_RS24225	104.22	1270.45	3.60764	0	ydbT
TRNA_RS24235	0.51	14.59	4.83834	2.87138e-21	ydcC
TRNA_RS24255	148.77	65.33	-1.18727	5.51377e-34	rsbRA
TRNA_RS24260	65.72	20.09	-1.70985	1.8177e-12	rsbS
TRNA_RS24265	12.39	2.61	-2.24705	0.000225624	rsbT
TRNA_RS24300	9.85	21.33	1.11469	0.000565278	yxbF
TRNA_RS24305	12.28	68.06	2.4705	9.12529e-158	mmpL12
TRNA_RS24360	7.83	19.95	1.3493	0.0032549	--
TRNA_RS24465	9.66	2.46	-1.97336	0.000936931	sigV
TRNA_RS24470	35.32	10.57	-1.74051	5.67116e-16	rsiV
TRNA_RS24495	0.58	2.19	1.91681	2.93343e-08	colA
TRNA_RS24505	3.38	12.43	1.87873	1.28628e-10	iolT
TRNA_RS24605	42.8	121.62	1.5067	4.96652e-15	groS
TRNA_RS24655	3.72	19.7	2.40482	1.34984e-07	--
TRNA_RS24660	115.55	28.01	-2.0445	4.81104e-48	hmces
TRNA_RS24665	14.87	0.76	-4.29026	4.20985e-05	--
TRNA_RS24680	27.13	70.64	1.3806	3.01579e-08	yoaF
TRNA_RS24685	28.4	12.54	-1.17935	0.000600684	Mb3100c
TRNA_RS24690	97.69	37.3	-1.38904	3.29393e-27	dltE
TRNA_RS24695	32.77	13.19	-1.31293	8.89798e-17	pnbA
TRNA_RS24710	32.32	96.06	1.57151	3.21699e-42	ydjG
TRNA_RS24715	26.84	55.39	1.04524	1.36984e-10	ydjH
TRNA_RS24740	88.43	26.33	-1.74783	4.17476e-29	--
TRNA_RS24745	118.84	26.91	-2.14281	1.43776e-87	spoVE
TRNA_RS24750	38.88	7.92	-2.29546	1.86447e-32	spoVE
TRNA_RS24770	6.33	15.49	1.29106	0.000361487	pdaC
TRNA_RS24775	7.84	29.68	1.92057	3.34241e-24	pdaC
TRNA_RS24785	24.21	6.07	-1.99583	1.76953e-14	yvdE
TRNA_RS24790	11.78	5.46	-1.10937	3.72868e-06	bbmA
TRNA_RS24795	2.19	8.8	2.00657	2.23218e-07	mdxE
TRNA_RS24800	3.81	10.71	1.4911	1.67564e-06	mdxF
TRNA_RS24815	2.86	6.52	1.18886	4.10836e-05	mdxK
TRNA_RS24820	6.74	29.54	2.13185	1.78991e-33	malL
TRNA_RS24825	11.35	42.67	1.91053	2.03826e-17	yvdM
TRNA_RS24830	50.83	497.97	3.29231	0	tyrS2
TRNA_RS24835	288.7	1977.83	2.77628	0	ywaE
TRNA_RS24840	27.88	322.03	3.52989	1.27268e-197	--
TRNA_RS24845	14.43	188.87	3.71025	8.86429e-87	--
TRNA_RS24855	17.85	6.69	-1.41585	1.62087e-07	ydjN
TRNA_RS24860	81.49	1352.91	4.0533	0	yeaA
TRNA_RS24880	0.6	8.6	3.8413	0.00175127	--
TRNA_RS24900	5.44	11.43	1.07115	0.00105339	--
TRNA_RS24910	14.56	36.3	1.31796	2.26083e-11	yeaB
TRNA_RS25035	2.69	136.29	5.66293	5.11591e-93	yybP
TRNA_RS25040	0	23.93	14.5465	4.56302e-17	--
TRNA_RS25050	104.86	395.7	1.91594	0	ade1
TRNA_RS25075	624.7	141.43	-2.14308	0	ligA
TRNA_RS25080	706.67	270.02	-1.38797	8.75187e-244	yerH
TRNA_RS25140	7.67	34.29	2.16049	2.41101e-07	gatC
TRNA_RS25145	140.57	419.05	1.57583	1.06381e-236	gatA
TRNA_RS25150	203.73	735.73	1.85252	0	gatB
TRNA_RS25165	23.48	51.89	1.14402	9.00497e-16	gmuG
TRNA_RS25175	52.92	147.58	1.47961	2.07652e-170	swrC
TRNA_RS25185	734.66	296.61	-1.30851	6.00928e-121	rimJ
TRNA_RS25190	672.25	290.85	-1.20872	5.85505e-156	URH2
TRNA_RS25195	182.5	87.82	-1.05528	1.88827e-37	dagK
TRNA_RS25245	1291.35	405.65	-1.67057	0	rapK
TRNA_RS25275	4.95	1.56	-1.66588	0.000221466	aldY
TRNA_RS25285	2.41	18.18	2.91525	7.5115e-25	sdcS
TRNA_RS25290	228.98	101.7	-1.1709	3.24407e-107	yfmR
TRNA_RS25325	2.19	17.37	2.98759	5.92176e-14	bioW
TRNA_RS25330	3.7	21.31	2.52593	4.36051e-24	bioK
TRNA_RS25335	0.75	10.75	3.8413	3.17109e-15	bioF
TRNA_RS25340	0.49	6.92	3.81992	1.89296e-06	bioD
TRNA_RS25345	2.4	12.75	2.40939	1.40788e-10	bioB
TRNA_RS25350	4.16	12.43	1.57917	2.36457e-07	bioI
TRNA_RS25360	155.55	12	-3.69627	3.3616e-76	yfmP
TRNA_RS25365	198.77	15.66	-3.66594	1.41071e-258	yfmO
TRNA_RS25380	690.56	241.97	-1.51294	4.96609e-247	curA
TRNA_RS25395	68.62	5.24	-3.71099	8.25655e-114	DIT1
TRNA_RS25400	59.34	28.42	-1.0621	5.44281e-09	--
TRNA_RS25405	3.73	21.02	2.49452	8.14763e-14	MBLAC2
TRNA_RS25410	21.31	9.21	-1.21026	9.27691e-06	yflN
TRNA_RS25415	10.76	70.6	2.71399	4.4958e-99	MCPB
TRNA_RS25425	83.61	41.64	-1.00571	3.24669e-12	sdpI
TRNA_RS25440	190.8	80.14	-1.25147	3.95827e-37	yiiM
TRNA_RS25450	34.06	110.64	1.69972	1.99942e-98	ltaS2
TRNA_RS25465	41.46	86.73	1.06481	1.04826e-28	treP
TRNA_RS25560	8.59	40.28	2.22933	1.04752e-115	yfkN
TRNA_RS25565	42.95	18.66	-1.20271	2.91788e-07	yfkM
TRNA_RS25590	172.43	77.45	-1.15467	6.85677e-37	Sfri_0331
TRNA_RS25595	107.83	35.34	-1.60938	3.06319e-55	yfkF
TRNA_RS25630	42427.1	6560.75	-2.69305	0	gldA
TRNA_RS25635	94.68	4.99	-4.24595	9.5498e-73	--
TRNA_RS25660	6.09	0	-12.5722	4.06627e-06	--
TRNA_RS25665	38.1	2.41	-3.98269	4.37111e-35	yfjL
TRNA_RS25675	13.72	6.05	-1.18127	1.77325e-05	ydhE
TRNA_RS25685	4.71	15.72	1.7388	3.16188e-10	svop
TRNA_RS25700	2.03	195.44	6.5891	2.06397e-157	--
TRNA_RS25705	1.7	187.48	6.78506	0	BLi00845
TRNA_RS25710	1.68	107.92	6.00536	3.92575e-250	ndhF
TRNA_RS25725	0	1.62	10.6618	0.00660565	acoA
TRNA_RS25730	0.5	5.75	3.52356	2.803e-07	acoB
TRNA_RS25735	1.51	9.11	2.5929	3.52951e-09	acoC
TRNA_RS25740	1.12	5.98	2.41665	5.81996e-07	acoL
TRNA_RS25745	1.03	14.02	3.76677	5.30499e-31	acoR
TRNA_RS25755	18.33	40.46	1.14229	2.32149e-15	glvA
TRNA_RS25765	5.5	22.53	2.03434	4.43321e-23	malP
TRNA_RS25785	0.77	23.26	4.91685	5.12201e-15	--
TRNA_RS25790	6.58	64.05	3.28304	1.65172e-58	catE
TRNA_RS25795	20.23	49.63	1.29472	5.4733e-26	xloA
TRNA_RS25800	13.32	49.19	1.88477	1.75631e-42	BACOVA_02656
TRNA_RS25805	0.81	15.52	4.26006	9.64558e-18	rhaS
TRNA_RS25810	1.96	7.23	1.88314	2.16336e-06	lipO
TRNA_RS25835	33.71	85.09	1.33581	4.50484e-26	yfhB
TRNA_RS25840	35.31	136.36	1.94927	6.39201e-46	Rru_A3536
TRNA_RS25855	94.18	38	-1.30942	3.87894e-28	yfhF
TRNA_RS25875	80.17	37.61	-1.09195	3.0535e-06	yfhJ
TRNA_RS25900	591.52	159.94	-1.8869	1.8217e-305	yfhP
TRNA_RS25915	77.12	156.23	1.01849	7.8545e-26	fabL
TRNA_RS25930	170.83	55.06	-1.63348	3.75889e-41	BLi00890
TRNA_RS25935	100.37	25.42	-1.98129	5.92866e-98	msbA
TRNA_RS25950	0.11	1.53	3.79796	0.00175127	dppA
TRNA_RS25975	185.94	65.74	-1.49999	1.74344e-35	Os06g0196300
TRNA_RS25980	2788.8	1292.99	-1.10893	8.23679e-214	perR
TRNA_RS25990	50.47	110.38	1.12898	1.46294e-25	ygxA
TRNA_RS26160	123.24	401.58	1.70422	2.56748e-305	thiC
TRNA_RS26170	7.45	22.27	1.57979	7.23459e-11	tauA
TRNA_RS26175	10.01	25.81	1.36649	2.24995e-08	BAB2_1148
TRNA_RS26205	8.65	22.51	1.37979	1.31596e-12	--
TRNA_RS26210	8.69	21.76	1.32425	1.10199e-07	--
TRNA_RS26215	3.62	12.9	1.83331	0.00990378	--
TRNA_RS26280	43.11	1.32	-5.02941	5.16761e-97	yhcA
TRNA_RS26285	46.27	0.66	-6.13147	6.71802e-39	AF_0343
TRNA_RS26290	28.89	0.53	-5.76843	2.53146e-15	--
TRNA_RS26305	0	8.34	13.0258	0.00340249	yhcG
TRNA_RS26310	1.3	87.34	6.07006	1.48075e-125	yhcH
TRNA_RS26315	5.11	236.39	5.5317	0	ydbK
TRNA_RS26350	2.77	20.85	2.91209	3.75108e-36	dpf-6
TRNA_RS26370	18.33	59.05	1.68773	6.50152e-56	kinE
TRNA_RS26410	13.18	68.67	2.38133	2.72354e-82	ydiF
TRNA_RS26440	10.83	54.71	2.33677	1.41744e-59	glpK
TRNA_RS26475	56.94	147.4	1.37222	3.39351e-27	azr
TRNA_RS26515	56.79	11.7	-2.27913	3.27903e-44	citA
TRNA_RS26550	15.4	65.2	2.08194	5.68783e-19	yhdJ
TRNA_RS26555	164.72	54.74	-1.58935	9.1283e-22	yhdK
TRNA_RS26560	497.11	135.83	-1.87176	4.82326e-249	yhdL
TRNA_RS26565	59.71	9.61	-2.63536	3.09935e-25	sigM
TRNA_RS26580	605.59	262.59	-1.20553	3.74947e-97	plsC
TRNA_RS26605	435.95	211.64	-1.04255	2.41007e-40	cueR
TRNA_RS26610	579.29	272.92	-1.08581	1.39465e-152	yhdT
TRNA_RS26655	51.37	148.54	1.53185	8.01011e-31	ttr
TRNA_RS26660	195.16	578.17	1.56684	7.17263e-208	pgdA
TRNA_RS26670	10.24	34.65	1.75864	1.77016e-24	nhaC
TRNA_RS26675	102.8	279.82	1.44466	7.19291e-96	galM
TRNA_RS26685	0.71	2.44	1.78099	0.00329826	--
TRNA_RS26700	637.08	2023.05	1.66699	0	yheI
TRNA_RS26705	617.85	3309.03	2.42108	0	yheH
TRNA_RS26720	1.53	24.9	4.02454	1.59554e-07	--
TRNA_RS26730	316.72	152.04	-1.05876	1.4695e-59	lrp
TRNA_RS26755	46.1	197.32	2.0977	1.09398e-44	BLi01058
TRNA_RS26775	3.98	16.22	2.02693	1.28161e-08	Msed_2001
TRNA_RS26795	172.18	462.54	1.42566	5.17311e-135	yhaQ
TRNA_RS26800	152.98	448.76	1.5526	4.52509e-218	yhaP
TRNA_RS26805	11.59	28.4	1.29301	2.48698e-12	yhaO
TRNA_RS26840	93.56	45.46	-1.04129	8.41141e-12	yhaJ
TRNA_RS26850	2559.57	1198.66	-1.09448	2.6508e-246	hpr
TRNA_RS26885	46.83	22.21	-1.07622	3.00265e-09	ecsA
TRNA_RS26910	57.61	119.83	1.0566	7.07157e-15	hmoB
TRNA_RS26915	2.33	5.89	1.33794	3.26978e-05	pbpF
TRNA_RS26950	420.4	146.73	-1.5186	6.14783e-155	--
TRNA_RS26960	55.13	2.18	-4.66044	2.12713e-96	gltT
TRNA_RS26975	5.24	40.08	2.93524	1.02636e-58	lcfB
TRNA_RS26980	73.02	19.19	-1.92794	1.72618e-19	--
TRNA_RS27030	36.28	11.3	-1.68285	1.26042e-10	phoE
TRNA_RS27055	23.44	81.64	1.8003	2.41665e-25	comK
TRNA_RS27065	218.4	48.06	-2.18406	3.54395e-87	yhjE
TRNA_RS27070	322.75	115.7	-1.48003	2.90386e-63	sipV
TRNA_RS27160	0	6.63	12.6948	4.06627e-06	--
TRNA_RS27175	1.78	10.47	2.55631	1.57593e-11	yurO
TRNA_RS27180	0.56	8.34	3.89655	6.36725e-10	amyD
TRNA_RS27185	0	3.58	11.8057	3.09239e-05	yurM
TRNA_RS27190	1.98	10.24	2.37064	9.19809e-11	melA
TRNA_RS27195	103.23	13.64	-2.91995	3.24257e-109	yhjN
TRNA_RS27220	0.62	30.6	5.62512	3.61721e-26	yhjO
TRNA_RS27225	16.32	248.5	3.92853	0	--
TRNA_RS27230	4.27	42.1	3.30151	2.56517e-61	phoR
TRNA_RS27235	19.09	106.33	2.47766	3.62996e-56	vanR
TRNA_RS27255	34.89	12.6	-1.46939	1.27627e-46	addB
TRNA_RS27260	123.79	53.42	-1.21244	3.74118e-119	addA
TRNA_RS27305	7.01	78	3.47599	5.23499e-26	yitR
TRNA_RS27320	0	5.52	12.4305	6.02752e-05	--
TRNA_RS27325	41.34	142.02	1.78048	1.2838e-64	fahd2
TRNA_RS27330	190.4	48.71	-1.96674	1.1503e-111	--
TRNA_RS27335	10.41	26.52	1.34911	0.00041581	BLi01172
TRNA_RS27350	12.45	35.65	1.51776	9.14445e-21	amtB
TRNA_RS27375	324.68	154.27	-1.07356	4.57668e-75	degA
TRNA_RS27380	8.01	120.28	3.90845	6.40632e-148	iolX
TRNA_RS27390	0.26	8.97	5.10852	7.48901e-18	rhbA
TRNA_RS27395	3.07	7.29	1.24768	0.000259546	ddc
TRNA_RS27400	2.04	4.56	1.16046	0.00531165	rhbC
TRNA_RS27415	5.58	16.01	1.52064	7.38181e-13	rhbF
TRNA_RS27420	176.86	78.6	-1.17001	6.91662e-22	yitI
TRNA_RS27425	31.93	14.9	-1.0996	1.37239e-07	Dhrs1
TRNA_RS27435	208.6	1829.33	3.1325	0	metH
TRNA_RS27440	114.25	874.36	2.93603	0	yitJ
TRNA_RS27460	207.12	86.62	-1.25769	2.07699e-52	yitS
TRNA_RS27465	9.99	35.51	1.82967	6.24951e-17	yitT
TRNA_RS27470	3.79	18.94	2.32117	6.13311e-07	ipi
TRNA_RS27505	195.14	1.35	-7.17541	1.88511241236373e-318	argC
TRNA_RS27510	735.04	4.87	-7.23776	0	argJ
TRNA_RS27515	228.85	1.8	-6.99026	4.31853e-279	argB
TRNA_RS27520	525.64	1.97	-8.05974	0	argD
TRNA_RS27525	302.46	0.49	-9.26975	0	carA
TRNA_RS27530	838.26	1.76	-8.89568	0	carB
TRNA_RS27535	864.96	0.74	-10.1909	0	argF
TRNA_RS27585	1235.18	3256.54	1.39862	0	fabF
TRNA_RS27595	253.38	1409.66	2.47597	0	appD
TRNA_RS27600	158.2	1290.81	3.02846	0	appF
TRNA_RS27615	2.25	6.89	1.61458	0.00131088	appC
TRNA_RS27665	159.34	71.36	-1.15892	3.67577e-25	--
TRNA_RS27670	10945.7	5319.09	-1.04112	0	spxA
TRNA_RS27685	0.46	15.69	5.09207	8.38703e-26	yflP
TRNA_RS27690	0	17.28	14.0768	1.65505e-13	--
TRNA_RS27695	4.22	52.43	3.63508	1.80003e-90	--
TRNA_RS27710	7.63	16.15	1.08178	1.39755e-05	--
TRNA_RS27725	166.28	82.98	-1.00278	2.59981e-31	BLi01249
TRNA_RS27775	9.13	62.72	2.78024	1.72511e-101	MJ1275
TRNA_RS27880	310.58	151.84	-1.03241	4.29812e-39	yngC
TRNA_RS27890	3.86	17.29	2.16327	4.12869e-11	yngB
TRNA_RS27900	821.78	402.65	-1.02923	6.58787e-71	yjcF
TRNA_RS27905	2260.34	1022.57	-1.14434	1.4718e-217	--
TRNA_RS27930	50.7	247.58	2.28784	2.24491e-184	metI
TRNA_RS27935	77.43	363.08	2.22932	5.57351e-262	metC
TRNA_RS27945	12.36	29.79	1.26915	1.9907e-06	ysmB
TRNA_RS27955	27.63	450.78	4.02812	0	pbpE
TRNA_RS27960	7.5	27.97	1.89892	9.06486e-16	abnA
TRNA_RS27985	723.59	1564.63	1.11258	7.49628e-102	--
TRNA_RS28020	220.62	482.46	1.12885	4.62779e-63	yoeB
TRNA_RS28025	1.4	5.48	1.96875	0.00402539	yocH
TRNA_RS28040	35.79	7.29	-2.29557	1.79237e-09	--
TRNA_RS28045	232.39	98.53	-1.23791	6.15328e-29	ymzD
TRNA_RS28115	21.43	44.61	1.05774	2.19047e-14	xtmB
TRNA_RS28175	11.72	27.26	1.21781	3.76514e-30	xkdO
TRNA_RS28200	13.82	33.03	1.25702	1.3662e-11	xkdT
TRNA_RS28245	11.66	33.05	1.50308	1.38176e-14	yjmD
TRNA_RS28250	2.82	33	3.5487	4.19318e-41	uxuA1
TRNA_RS28255	4.65	42.48	3.19148	6.74915e-38	uxuB
TRNA_RS28260	1.86	26.41	3.82771	1.33969e-32	lgoD
TRNA_RS28265	2.43	33.17	3.77085	3.9554e-51	exuT
TRNA_RS28280	156.67	72.55	-1.11068	2.88276e-38	pit
TRNA_RS28295	3.46	25.78	2.89741	2.93338e-16	yesL
TRNA_RS28300	1.09	7.26	2.73564	6.5604e-12	yesM
TRNA_RS28365	2.09	0.28	-2.9	0.000170984	yesX
TRNA_RS28370	20.24	61.53	1.60408	7.91777e-28	gpr
TRNA_RS28375	13.32	34.47	1.37175	6.95844e-09	yesY
TRNA_RS28380	31.81	99.01	1.63809	9.22284e-86	yesZ
TRNA_RS28390	0.23	1.62	2.81629	0.00705578	lipO
TRNA_RS28395	1.27	6.28	2.30594	5.08991e-05	lplB
TRNA_RS28400	2.14	7.32	1.77423	0.000421349	lplC
TRNA_RS28410	7.56	18.35	1.27932	1.19485e-06	linE
TRNA_RS28420	54.75	13.21	-2.05123	4.58057e-44	htrA
TRNA_RS28430	30.61	283.92	3.21341	1.52256e-229	dppA
TRNA_RS28435	77.28	1324.97	4.09972	0	dppB
TRNA_RS28440	18.61	536.31	4.84892	0	dppC
TRNA_RS28445	8.25	315.95	5.25916	0	dppD
TRNA_RS28450	5.49	201.87	5.20048	0	dppE
TRNA_RS28455	3.72	60.06	4.01303	1.19765e-69	ykfA
TRNA_RS28460	7.2	96.78	3.74864	1.55318e-123	ykfB
TRNA_RS28465	8.13	100.94	3.6341	2.23175e-102	ykfC
TRNA_RS28470	16.27	132.76	3.02853	3.31072e-128	appF
TRNA_RS28475	16.25	34.89	1.10237	1.20095e-08	PA1195
TRNA_RS28480	122.48	27.66	-2.14667	3.85186e-42	ykhA
TRNA_RS28495	79.97	24.71	-1.69436	1.37251e-13	--
TRNA_RS28500	1381.73	532.66	-1.37519	5.30025e-279	--
TRNA_RS28505	5245.21	2325.44	-1.1735	0	--
TRNA_RS28510	677.65	255.89	-1.40502	1.56844e-114	ykkA
TRNA_RS28555	1.81	6.83	1.9159	0.00236291	--
TRNA_RS28585	1297.5	623.91	-1.05632	9.53917e-198	isp
TRNA_RS28590	370.33	1007.13	1.44337	0	mgtE
TRNA_RS28860	83.46	35.09	-1.25002	7.41907e-72	26
TRNA_RS28865	28.21	6.97	-2.01698	7.40945e-15	--
TRNA_RS28870	20.31	7.61	-1.41622	8.71886e-27	--
TRNA_RS28920	50.94	204.24	2.00339	2.41219e-56	ykoM
TRNA_RS28930	0.2	2.81	3.8125	0.00175127	ku
TRNA_RS28940	27.83	110.44	1.98855	1.09459e-42	ykoX
TRNA_RS28945	45.63	671.08	3.87843	0	ykoY
TRNA_RS28965	63.23	171.17	1.43675	1.41849e-45	ykrK
TRNA_RS28970	1507.19	5085.25	1.75446	0	htpX
TRNA_RS29000	3.26	25.73	2.98051	7.10649e-55	kinE
TRNA_RS29010	5.01	91.82	4.19593	5.55154e-124	mtnA
TRNA_RS29015	3.59	82.19	4.51691	1.91335e-131	mtnK
TRNA_RS29025	41.54	187.12	2.17139	6.56085e-141	mtnE
TRNA_RS29030	23.46	189.55	3.0143	2.58262e-217	mtnW
TRNA_RS29035	42.01	378.62	3.17195	0	mtnB/mtnX
TRNA_RS29040	21.63	285.29	3.72132	4.21559e-176	mtnD
TRNA_RS29055	0.71	20.89	4.87885	1.33281e-07	--
TRNA_RS29105	27.25	84.37	1.63047	6.76819e-20	queF
TRNA_RS29420	114.26	14.22	-3.00633	4.54045e-200	zosA
TRNA_RS29425	489.83	173.3	-1.49901	5.76601e-195	SE_1383
TRNA_RS29435	8.48	3.24	-1.38807	0.000543159	ykvZ
TRNA_RS29445	1573.56	9018.22	2.51881	0	ptsG
TRNA_RS29450	599.05	1594.58	1.41243	6.12846e-146	ptsH
TRNA_RS29470	1163.31	451.92	-1.3641	4.47557e-223	ykwB
TRNA_RS29490	43.96	148.19	1.75318	2.26182e-53	ylbC
TRNA_RS29495	517.11	235.66	-1.13376	3.978e-206	pbpH
TRNA_RS29505	1051.5	471.92	-1.15583	3.15613e-231	aspC
TRNA_RS29510	83.45	193.74	1.21514	1.11375e-29	yxaI
TRNA_RS29535	1592.42	372.62	-2.09544	0	erfK
TRNA_RS29540	166.19	55.5	-1.58227	5.67599e-60	ykuE
TRNA_RS29555	18.63	264.13	3.82555	4.50711e-193	--
TRNA_RS29565	108.57	27.32	-1.9906	2.82729e-34	ykuK
TRNA_RS29575	167.93	80.43	-1.06205	4.24755e-18	ykuL
TRNA_RS29585	0.36	6.56	4.18763	0.000148555	ykuN
TRNA_RS29590	0	6.46	12.6573	5.94289e-10	ykuO
TRNA_RS29620	45.66	20.21	-1.17586	1.07427e-06	ykuV
TRNA_RS29625	1674.68	776.08	-1.10961	1.55096e-185	rok
TRNA_RS29660	25.7	10.47	-1.29551	0.00649417	moaD
TRNA_RS29670	21.4	95.2	2.15335	2.82804e-106	yknU
TRNA_RS29675	23.49	111.42	2.24589	1.40788e-134	yknV
TRNA_RS29680	9.59	215.42	4.48948	2.47523e-193	yknW
TRNA_RS29685	10.73	210.78	4.29602	1.59043e-299	--
TRNA_RS29690	32.23	427.17	3.72833	0	yknY
TRNA_RS29695	69.21	817.69	3.5625	0	yknZ
TRNA_RS29700	35.68	918.16	4.68556	0	fruR
TRNA_RS29705	11.49	334.39	4.86308	0	fruK
TRNA_RS29710	30.99	922.87	4.89625	0	fruA
TRNA_RS29720	53.45	25.94	-1.04301	0.000262086	ykoA
TRNA_RS29745	363.37	31.26	-3.53905	0	mreBH
TRNA_RS29750	56.67	3.65	-3.95662	7.96543e-21	abrB
TRNA_RS29755	169.49	47.36	-1.83946	3.28468e-114	kinC
TRNA_RS29760	230.1	72.88	-1.65867	2.83144e-68	ktrC
TRNA_RS29765	41	128.81	1.65155	1.61154e-96	ade
TRNA_RS29815	6690.7	3217.3	-1.05631	0	pdhD
TRNA_RS29855	143.49	53.29	-1.42901	4.77453e-42	suhB
TRNA_RS29865	53.52	4.36	-3.61768	2.14005e-116	ylaA
TRNA_RS29895	110.79	235.05	1.08514	6.38053e-19	ylaH
TRNA_RS29905	44.51	139.98	1.65302	1.21232e-90	yhjG
TRNA_RS29930	0.55	6.59	3.58277	1.54224e-07	glsA2
TRNA_RS29960	40.54	606.49	3.90307	0	ctaC
TRNA_RS29965	166.39	1592.31	3.25848	0	ctaD
TRNA_RS29970	122.79	1376.38	3.48661	0	ctaE
TRNA_RS29975	55.18	638.18	3.53175	4.18764e-227	ctaF
TRNA_RS29980	117.01	980	3.06615	0	ctaG
TRNA_RS29985	8.59	32.58	1.92326	1.27699e-07	ylbA
TRNA_RS30055	27.92	102.12	1.87089	1.39251e-27	BLi01727
TRNA_RS30070	410.41	88.75	-2.20925	2.05626e-115	mraZ
TRNA_RS30075	150.03	53.69	-1.48253	5.98355e-54	rsmH
TRNA_RS30095	85.37	174.82	1.03407	3.48097e-53	murE
TRNA_RS30115	360.3	56.45	-2.67415	9.05857e-305	murG
TRNA_RS30120	640.29	117.86	-2.44165	0	murB
TRNA_RS30130	15.87	6.82	-1.21846	0.000363818	ylxW
TRNA_RS30155	10.25	85.5	3.0603	2.8346e-124	bpr
TRNA_RS30250	157.72	692.6	2.13466	9.859e-224	pyrR
TRNA_RS30255	239.07	15.02	-3.99248	0	pyrP
TRNA_RS30260	117.89	0.57	-7.69226	1.04042e-175	pyrB
TRNA_RS30265	256.03	0.68	-8.55656	0	pyrC
TRNA_RS30270	192.98	0.8	-7.91424	0	pyrAA
TRNA_RS30275	1299.7	5.88	-7.78815	0	pyrAB
TRNA_RS30280	1325.15	3.86	-8.42334	0	pyrK
TRNA_RS30285	2280.93	10.47	-7.76722	0	pyrD
TRNA_RS30290	2743.78	10.94	-7.97041	0	pyrF
TRNA_RS30295	2118.59	9.17	-7.85197	0	pyrE
TRNA_RS30300	130.2	315.21	1.27558	4.14896e-65	cysH
TRNA_RS30340	2.25	4.78	1.08709	0.000458928	yloB
TRNA_RS30345	418.32	165.87	-1.33455	2.7948e-109	yloC
TRNA_RS30425	27.27	67.62	1.31014	3.97164e-05	rpmB
TRNA_RS30465	346.82	706.45	1.0264	9.32094e-123	fabD
TRNA_RS30470	255.16	685.19	1.4251	2.53089e-172	fabG
TRNA_RS30475	82.23	223.69	1.44376	1.88792e-20	acpP
TRNA_RS30530	3345.16	6923.55	1.04944	1.17006e-286	rplS
TRNA_RS30555	183.19	577.96	1.65763	9.30424e-278	sucC
TRNA_RS30560	328.38	1095.74	1.73847	0	sucD
TRNA_RS30565	8.94	48.08	2.42709	4.73561e-34	smf
TRNA_RS30585	281.93	135.31	-1.05907	5.88464e-35	clpQ
TRNA_RS30605	10.24	1.16	-3.14202	1.7413e-05	flgC
[truncated: 816 more rows]
